# Supplementary material for: Plasticity in leader–follower roles in human teams
Source: Sci Rep. 2017 Nov 6;7:14562. doi: 10.1038/s41598-017-14851-6 (PMC5673975; doi:10.1038/s41598-017-14851-6)
Supplement: Supplementary file 2 — Dataset 1 [file 41598_2017_14851_MOESM2_ESM.csv]

frame	action_va	d_va	action_user	d_user	trigger_va	trigger_user	loc_user	loc_va	va_type	user
1	navigating	0	navigating	0	NA	NA	NA	NA	1	1
2	navigating	0	navigating	0	NA	NA	NA	NA	1	1
3	navigating	0	navigating	0	NA	NA	NA	NA	1	1
4	navigating	0	navigating	0	NA	NA	NA	NA	1	1
5	navigating	0	navigating	0	NA	NA	NA	NA	1	1
6	navigating	0	navigating	0	NA	NA	NA	NA	1	1
7	navigating	0	navigating	0	NA	NA	NA	NA	1	1
8	navigating	0	navigating	0	NA	NA	NA	NA	1	1
9	navigating	0	navigating	0	NA	NA	NA	NA	1	1
10	navigating	0	navigating	0	NA	NA	NA	NA	1	1
11	navigating	0	navigating	0	NA	NA	NA	NA	1	1
12	navigating	0	navigating	0	NA	NA	NA	NA	1	1
13	navigating	0	navigating	0	NA	NA	NA	NA	1	1
14	navigating	0	navigating	0	NA	NA	NA	NA	1	1
15	navigating	0	navigating	0	NA	NA	NA	NA	1	1
16	navigating	0	navigating	0	NA	NA	NA	NA	1	1
17	navigating	0	navigating	0	NA	NA	NA	NA	1	1
18	navigating	0	navigating	0	NA	NA	NA	NA	1	1
19	navigating	0	navigating	0	NA	NA	NA	NA	1	1
20	navigating	0	navigating	0	NA	NA	NA	NA	1	1
21	navigating	0	navigating	0	NA	NA	NA	NA	1	1
22	navigating	0	navigating	0	NA	NA	NA	NA	1	1
23	navigating	0	navigating	0	NA	NA	NA	NA	1	1
24	navigating	0	navigating	0	NA	NA	NA	NA	1	1
25	navigating	0	navigating	0	NA	NA	NA	NA	1	1
26	navigating	0	navigating	0	NA	NA	NA	NA	1	1
27	navigating	0	navigating	0	NA	NA	NA	NA	1	1
28	navigating	0	navigating	0	NA	NA	NA	NA	1	1
29	navigating	0	navigating	0	NA	NA	NA	NA	1	1
30	navigating	0	navigating	0	right	NA	NA	NA	1	1
31	navigating	1.00E-04	navigating	0	NA	NA	NA	NA	1	1
32	navigating	3.00E-04	navigating	0	NA	NA	NA	NA	1	1
33	navigating	5.00E-04	navigating	0	NA	NA	NA	NA	1	1
34	navigating	0.00065	navigating	0	NA	NA	NA	NA	1	1
35	navigating	8.00E-04	navigating	0	NA	NA	NA	NA	1	1
36	navigating	9.00E-04	navigating	0	NA	NA	NA	NA	1	1
37	navigating	0.001	navigating	0	NA	NA	NA	NA	1	1
38	navigating	0.0011	navigating	0	NA	NA	NA	NA	1	1
39	navigating	0.0013	navigating	0	NA	NA	NA	NA	1	1
40	navigating	0.0015	navigating	0	NA	NA	NA	NA	1	1
41	navigating	0.0016	navigating	0	NA	NA	NA	NA	1	1
42	navigating	0.0016	navigating	0	right	NA	NA	NA	1	1
43	navigating	0.002	navigating	0	NA	NA	NA	NA	1	1
44	navigating	0.0023	navigating	0	NA	NA	NA	NA	1	1
45	navigating	0.0026	navigating	0	NA	NA	NA	NA	1	1
46	navigating	0.0029	navigating	0	NA	right	NA	NA	1	1
47	navigating	0.0032	navigating	1.00E-04	NA	NA	NA	NA	1	1
48	navigating	0.0035	navigating	3.00E-04	NA	NA	NA	NA	1	1
49	navigating	0.0038	navigating	5.00E-04	NA	NA	NA	NA	1	1
50	navigating	0.0041	navigating	6.00E-04	NA	NA	NA	NA	1	1
51	navigating	0.0045	navigating	0.00075	NA	NA	NA	NA	1	1
52	navigating	0.0048	navigating	9.00E-04	NA	NA	NA	NA	1	1
53	navigating	0.005	navigating	0.0011	NA	NA	NA	NA	1	1
54	navigating	0.005	navigating	0.0012	right	NA	NA	NA	1	1
55	navigating	0.0055	navigating	0.0013	NA	NA	NA	NA	1	1
56	navigating	0.0059	navigating	0.0014	NA	NA	NA	NA	1	1
57	navigating	0.0064	navigating	0.0016	NA	NA	NA	NA	1	1
58	navigating	0.0068	navigating	0.0017	NA	NA	NA	NA	1	1
59	navigating	0.0073	navigating	0.0019	NA	NA	NA	NA	1	1
60	navigating	0.0077	navigating	0.002	NA	NA	NA	NA	1	1
61	navigating	0.0081	navigating	0.0022	NA	NA	NA	NA	1	1
62	navigating	0.0085	navigating	0.0023	NA	NA	NA	NA	1	1
63	navigating	0.0089	navigating	0.0025	NA	NA	NA	NA	1	1
64	navigating	0.0094	navigating	0.0026	NA	NA	NA	NA	1	1
65	navigating	0.0098	navigating	0.0028	NA	NA	NA	NA	1	1
66	navigating	0.0102	navigating	0.0029	NA	NA	NA	NA	1	1
67	navigating	0.0106	navigating	0.0031	NA	NA	NA	NA	1	1
68	navigating	0.011	navigating	0.0032	NA	NA	NA	NA	1	1
69	navigating	0.0114	navigating	0.0034	NA	NA	NA	NA	1	1
70	navigating	0.0118	navigating	0.0035	NA	NA	NA	NA	1	1
71	navigating	0.0122	navigating	0.0036	NA	NA	NA	NA	1	1
72	navigating	0.0124	navigating	0.0038	NA	NA	NA	NA	1	1
73	navigating	0.0126	navigating	0.0039	NA	NA	NA	NA	1	1
74	navigating	0.0129	navigating	0.004	NA	NA	NA	NA	1	1
75	navigating	0.0133	navigating	0.0042	NA	NA	NA	NA	1	1
76	navigating	0.0137	navigating	0.0043	NA	NA	NA	NA	1	1
77	navigating	0.0141	navigating	0.00435	NA	NA	NA	NA	1	1
78	navigating	0.0144	navigating	0.0044	NA	NA	NA	NA	1	1
79	navigating	0.0148	navigating	0.0045	NA	NA	NA	NA	1	1
80	navigating	0.0151	navigating	0.0047	NA	NA	NA	NA	1	1
81	navigating	0.0155	navigating	0.0048	NA	NA	NA	NA	1	1
82	navigating	0.0158	navigating	0.0049	NA	NA	NA	NA	1	1
83	navigating	0.0162	navigating	0.0049	NA	right	NA	NA	1	1
84	navigating	0.0165	navigating	0.0052	NA	NA	NA	NA	1	1
85	navigating	0.0168	navigating	0.0055	NA	NA	NA	NA	1	1
86	navigating	0.0172	navigating	0.0058	NA	NA	NA	NA	1	1
87	navigating	0.0175	navigating	0.006	NA	NA	NA	NA	1	1
88	navigating	0.0178	navigating	0.0063	NA	NA	NA	NA	1	1
89	navigating	0.0182	navigating	0.0066	NA	NA	NA	NA	1	1
90	navigating	0.0185	navigating	0.0069	NA	NA	NA	NA	1	1
91	navigating	0.0188	navigating	0.0071	NA	NA	NA	NA	1	1
92	navigating	0.0192	navigating	0.0074	NA	NA	NA	NA	1	1
93	navigating	0.0195	navigating	0.0077	NA	NA	NA	NA	1	1
94	navigating	0.0198	navigating	0.0079	NA	NA	NA	NA	1	1
95	navigating	0.0201	navigating	0.0082	NA	NA	NA	NA	1	1
96	navigating	0.0204	navigating	0.0085	NA	NA	NA	NA	1	1
97	navigating	0.0207	navigating	0.0087	NA	NA	NA	NA	1	1
98	navigating	0.021	navigating	0.009	NA	NA	NA	NA	1	1
99	navigating	0.0213	navigating	0.0092	NA	NA	NA	NA	1	1
100	navigating	0.0216	navigating	0.0094	NA	NA	NA	NA	1	1
101	navigating	0.0218	navigating	0.0097	NA	NA	NA	NA	1	1
102	navigating	0.0221	navigating	0.0099	NA	NA	NA	NA	1	1
103	navigating	0.0224	navigating	0.0102	NA	NA	NA	NA	1	1
104	navigating	0.0227	navigating	0.0104	NA	NA	NA	NA	1	1
105	navigating	0.023	navigating	0.0106	NA	NA	NA	NA	1	1
106	navigating	0.0232	navigating	0.0109	NA	NA	NA	NA	1	1
107	navigating	0.0235	navigating	0.0111	NA	NA	NA	NA	1	1
108	navigating	0.0238	navigating	0.0113	NA	NA	NA	NA	1	1
109	navigating	0.0241	navigating	0.0115	NA	NA	NA	NA	1	1
110	navigating	0.0243	navigating	0.0118	NA	NA	NA	NA	1	1
111	navigating	0.0246	navigating	0.012	NA	NA	NA	NA	1	1
112	navigating	0.0248	navigating	0.0122	NA	NA	NA	NA	1	1
113	navigating	0.0251	navigating	0.0124	NA	NA	NA	NA	1	1
114	navigating	0.0253	navigating	0.0126	NA	NA	NA	NA	1	1
115	navigating	0.0256	navigating	0.0128	NA	NA	NA	NA	1	1
116	navigating	0.0258	navigating	0.013	NA	NA	NA	NA	1	1
117	navigating	0.0261	navigating	0.0132	NA	NA	NA	NA	1	1
118	navigating	0.02625	navigating	0.01335	NA	NA	NA	NA	1	1
119	navigating	0.0264	navigating	0.0135	NA	NA	NA	NA	1	1
120	navigating	0.0264	navigating	0.0137	right	NA	NA	NA	1	1
121	navigating	0.0268	navigating	0.0139	NA	NA	NA	NA	1	1
122	navigating	0.0272	navigating	0.0141	NA	NA	NA	NA	1	1
123	navigating	0.0276	navigating	0.0143	NA	NA	NA	NA	1	1
124	navigating	0.028	navigating	0.0145	NA	NA	NA	NA	1	1
125	navigating	0.0284	navigating	0.0147	NA	NA	NA	NA	1	1
126	navigating	0.0288	navigating	0.0149	NA	NA	NA	NA	1	1
127	navigating	0.0292	navigating	0.015	NA	NA	NA	NA	1	1
128	navigating	0.0296	navigating	0.0152	NA	NA	NA	NA	1	1
129	navigating	0.0299	navigating	0.0154	NA	NA	NA	NA	1	1
130	navigating	0.0303	navigating	0.0156	NA	NA	NA	NA	1	1
131	navigating	0.0307	navigating	0.0158	NA	NA	NA	NA	1	1
132	navigating	0.031	navigating	0.016	NA	NA	NA	NA	1	1
133	navigating	0.0314	navigating	0.0161	NA	NA	NA	NA	1	1
134	navigating	0.0318	navigating	0.0163	NA	NA	NA	NA	1	1
135	navigating	0.0321	navigating	0.0165	NA	NA	NA	NA	1	1
136	navigating	0.0325	navigating	0.0167	NA	NA	NA	NA	1	1
137	navigating	0.0328	navigating	0.0168	NA	NA	NA	NA	1	1
138	navigating	0.0332	navigating	0.017	NA	NA	NA	NA	1	1
139	navigating	0.0335	navigating	0.0172	NA	NA	NA	NA	1	1
140	navigating	0.0339	navigating	0.0173	NA	NA	NA	NA	1	1
141	navigating	0.0342	navigating	0.0175	NA	NA	NA	NA	1	1
142	navigating	0.0346	navigating	0.0177	NA	NA	NA	NA	1	1
143	navigating	0.0349	navigating	0.0178	NA	NA	NA	NA	1	1
144	navigating	0.03505	navigating	0.0179	NA	NA	NA	NA	1	1
145	navigating	0.0352	navigating	0.018	NA	NA	NA	NA	1	1
146	navigating	0.0355	navigating	0.0182	NA	NA	NA	NA	1	1
147	navigating	0.0359	navigating	0.0183	NA	NA	NA	NA	1	1
148	navigating	0.0362	navigating	0.0185	NA	NA	NA	NA	1	1
149	navigating	0.0365	navigating	0.0186	NA	NA	NA	NA	1	1
150	navigating	0.0368	navigating	0.0188	NA	NA	NA	NA	1	1
151	navigating	0.0371	navigating	0.0189	NA	NA	NA	NA	1	1
152	navigating	0.0374	navigating	0.0191	NA	NA	NA	NA	1	1
153	navigating	0.0377	navigating	0.0192	NA	NA	NA	NA	1	1
154	navigating	0.038	navigating	0.0194	NA	NA	NA	NA	1	1
155	navigating	0.0383	navigating	0.0195	NA	NA	NA	NA	1	1
156	navigating	0.0386	navigating	0.0196	NA	NA	NA	NA	1	1
157	navigating	0.0389	navigating	0.0198	NA	NA	NA	NA	1	1
158	navigating	0.0392	navigating	0.0199	NA	NA	NA	NA	1	1
159	navigating	0.0395	navigating	0.0201	NA	NA	NA	NA	1	1
160	navigating	0.0397	navigating	0.0202	NA	NA	NA	NA	1	1
161	navigating	0.04	navigating	0.0203	NA	NA	NA	NA	1	1
162	navigating	0.0403	navigating	0.0205	NA	NA	NA	NA	1	1
163	navigating	0.0406	navigating	0.0206	NA	NA	NA	NA	1	1
164	navigating	0.0408	navigating	0.0207	NA	NA	NA	NA	1	1
165	navigating	0.0411	navigating	0.0209	NA	NA	NA	NA	1	1
166	navigating	0.0414	navigating	0.021	NA	NA	NA	NA	1	1
167	tagging	0.0416	navigating	0.0211	NA	NA	NA	1	1	1
168	tagging	0.0416	navigating	0.0212	NA	NA	NA	1	1	1
169	tagging	0.0416	navigating	0.0214	NA	NA	NA	1	1	1
170	tagging	0.0416	navigating	0.0215	NA	NA	NA	1	1	1
171	tagging	0.0416	navigating	0.02155	NA	NA	NA	1	1	1
172	tagging	0.0416	navigating	0.0216	NA	NA	NA	1	1	1
173	tagging	0.0416	navigating	0.0217	NA	NA	NA	1	1	1
174	tagging	0.0416	navigating	0.0218	NA	NA	NA	1	1	1
175	tagging	0.0416	navigating	0.022	NA	NA	NA	1	1	1
176	tagging	0.0416	navigating	0.0221	NA	NA	NA	1	1	1
177	tagging	0.0416	navigating	0.0222	NA	NA	NA	1	1	1
178	tagging	0.0416	navigating	0.0223	NA	NA	NA	1	1	1
179	tagging	0.0416	navigating	0.0224	NA	NA	NA	1	1	1
180	tagging	0.0416	navigating	0.0225	NA	NA	NA	1	1	1
181	tagging	0.0416	navigating	0.0227	NA	NA	NA	1	1	1
182	tagging	0.0416	navigating	0.0228	NA	NA	NA	1	1	1
183	tagging	0.0416	navigating	0.0229	NA	NA	NA	1	1	1
184	tagging	0.0416	navigating	0.023	NA	NA	NA	1	1	1
185	tagging	0.0416	navigating	0.0231	NA	NA	NA	1	1	1
186	tagging	0.0416	navigating	0.0232	NA	NA	NA	1	1	1
187	tagging	0.0416	navigating	0.0233	NA	NA	NA	1	1	1
188	tagging	0.0416	navigating	0.0234	NA	NA	NA	1	1	1
189	tagging	0.0416	navigating	0.0235	NA	NA	NA	1	1	1
190	tagging	0.0416	navigating	0.0236	NA	NA	NA	1	1	1
191	tagging	0.0416	navigating	0.0237	NA	NA	NA	1	1	1
192	tagging	0.0416	navigating	0.0238	NA	NA	NA	1	1	1
193	tagging	0.0416	navigating	0.0239	NA	NA	NA	1	1	1
194	tagging	0.0416	navigating	0.024	NA	NA	NA	1	1	1
195	tagging	0.0416	navigating	0.0241	NA	NA	NA	1	1	1
196	tagging	0.0416	navigating	0.0242	NA	NA	NA	1	1	1
197	tagging	0.0416	navigating	0.0243	NA	NA	NA	1	1	1
198	tagging	0.0416	navigating	0.0244	NA	NA	NA	1	1	1
199	tagging	0.0416	navigating	0.0244	NA	NA	NA	1	1	1
200	tagging	0.0416	navigating	0.0245	NA	NA	NA	1	1	1
201	tagging	0.0416	navigating	0.0246	NA	NA	NA	1	1	1
202	tagging	0.0416	navigating	0.0247	NA	NA	NA	1	1	1
203	tagging	0.0416	navigating	0.0248	NA	NA	NA	1	1	1
204	tagging	0.0416	navigating	0.02485	NA	NA	NA	1	1	1
205	tagging	0.0416	navigating	0.0249	NA	NA	NA	1	1	1
206	tagging	0.0416	navigating	0.025	NA	NA	NA	1	1	1
207	tagging	0.0416	navigating	0.025	NA	NA	NA	1	1	1
208	tagging	0.0416	navigating	0.025	NA	NA	NA	1	1	1
209	tagging	0.0416	navigating	0.025	NA	NA	NA	1	1	1
210	tagging	0.0416	navigating	0.025	NA	right	NA	1	1	1
211	tagging	0.0416	navigating	0.0252	NA	NA	NA	1	1	1
212	tagging	0.0416	navigating	0.0253	NA	NA	NA	1	1	1
213	tagging	0.0416	navigating	0.0255	NA	NA	NA	1	1	1
214	tagging	0.0416	navigating	0.0257	NA	NA	NA	1	1	1
215	tagging	0.0416	navigating	0.0258	NA	NA	NA	1	1	1
216	tagging	0.0416	navigating	0.026	NA	NA	NA	1	1	1
217	tagging	0.0416	navigating	0.0262	NA	NA	NA	1	1	1
218	tagging	0.0416	navigating	0.0263	NA	NA	NA	1	1	1
219	tagging	0.0416	navigating	0.0265	NA	NA	NA	1	1	1
220	tagging	0.0416	navigating	0.0266	NA	NA	NA	1	1	1
221	tagging	0.0416	navigating	0.0268	NA	NA	NA	1	1	1
222	tagging	0.0416	navigating	0.0269	NA	NA	NA	1	1	1
223	tagging	0.0416	navigating	0.0271	NA	NA	NA	1	1	1
224	tagging	0.0416	navigating	0.0271	NA	right	NA	1	1	1
225	tagging	0.0416	navigating	0.0274	NA	NA	NA	1	1	1
226	tagging	0.0416	navigating	0.0277	NA	NA	NA	1	1	1
227	tagging	0.0416	navigating	0.028	NA	NA	NA	1	1	1
228	tagging	0.0416	navigating	0.0283	NA	NA	NA	1	1	1
229	tagging	0.0416	navigating	0.0286	NA	NA	NA	1	1	1
230	tagging	0.0416	navigating	0.0289	NA	NA	NA	1	1	1
231	tagging	0.0416	navigating	0.0292	NA	NA	NA	1	1	1
232	tagging	0.0416	navigating	0.0295	NA	NA	NA	1	1	1
233	tagging	0.0416	navigating	0.0298	NA	NA	NA	1	1	1
234	tagging	0.0416	navigating	0.0301	NA	NA	NA	1	1	1
235	tagging	0.0416	navigating	0.0304	NA	NA	NA	1	1	1
236	tagging	0.0416	navigating	0.0307	NA	NA	NA	1	1	1
237	tagging	0.0416	navigating	0.0307	NA	right	NA	1	1	1
238	tagging	0.0416	navigating	0.0311	NA	NA	NA	1	1	1
239	tagging	0.0416	navigating	0.0316	NA	NA	NA	1	1	1
240	tagging	0.0416	navigating	0.0318	NA	NA	NA	1	1	1
241	tagging	0.0416	navigating	0.032	NA	NA	NA	1	1	1
242	tagging	0.0416	navigating	0.0325	NA	NA	NA	1	1	1
243	tagging	0.0416	navigating	0.033	NA	NA	NA	1	1	1
244	tagging	0.0416	navigating	0.0334	NA	NA	NA	1	1	1
245	tagging	0.0416	navigating	0.0338	NA	NA	NA	1	1	1
246	tagging	0.0416	navigating	0.0343	NA	NA	NA	1	1	1
247	tagging	0.0416	navigating	0.0347	NA	NA	NA	1	1	1
248	tagging	0.0416	navigating	0.0351	NA	NA	NA	1	1	1
249	tagging	0.0416	navigating	0.0355	NA	NA	NA	1	1	1
250	tagging	0.0416	navigating	0.0355	NA	right	NA	1	1	1
251	tagging	0.0416	navigating	0.0361	NA	NA	NA	1	1	1
252	tagging	0.0416	navigating	0.0367	NA	NA	NA	1	1	1
253	tagging	0.0416	navigating	0.0373	NA	NA	NA	1	1	1
254	tagging	0.0416	navigating	0.0379	NA	NA	NA	1	1	1
255	tagging	0.0416	navigating	0.0384	NA	NA	NA	1	1	1
256	tagging	0.0416	navigating	0.0389	NA	NA	NA	1	1	1
257	tagging	0.0416	navigating	0.0395	NA	NA	NA	1	1	1
258	tagging	0.0416	navigating	0.04	NA	NA	NA	1	1	1
259	tagging	0.0416	navigating	0.0403	NA	NA	NA	1	1	1
260	tagging	0.0416	navigating	0.0406	NA	NA	NA	1	1	1
261	tagging	0.0416	navigating	0.0412	NA	NA	NA	1	1	1
262	tagging	0.0416	navigating	0.0412	NA	right	NA	1	1	1
263	tagging	0.0416	navigating	0.0419	NA	NA	NA	1	1	1
264	tagging	0.0416	navigating	0.0425	NA	NA	NA	1	1	1
265	tagging	0.0416	navigating	0.0432	NA	NA	NA	1	1	1
266	tagging	0.0416	navigating	0.0439	NA	NA	NA	1	1	1
267	tagging	0.0416	navigating	0.0446	NA	NA	NA	1	1	1
268	tagging	0.0416	navigating	0.0453	NA	NA	NA	1	1	1
269	tagging	0.0416	navigating	0.0459	NA	NA	NA	1	1	1
270	tagging	0.0416	navigating	0.0466	NA	NA	NA	1	1	1
271	tagging	0.0416	navigating	0.0473	NA	NA	NA	1	1	1
272	tagging	0.0416	navigating	0.048	NA	NA	NA	1	1	1
273	tagging	0.0416	navigating	0.0483	NA	NA	NA	1	1	1
274	tagging	0.0416	navigating	0.0486	NA	NA	NA	1	1	1
275	tagging	0.0416	navigating	0.0492	NA	NA	NA	1	1	1
276	tagging	0.0416	navigating	0.0499	NA	NA	NA	1	1	1
277	tagging	0.0416	navigating	0.0506	NA	NA	NA	1	1	1
278	tagging	0.0416	navigating	0.0512	NA	NA	NA	1	1	1
279	tagging	0.0416	navigating	0.0519	NA	NA	NA	1	1	1
280	tagging	0.0416	navigating	0.0525	NA	NA	NA	1	1	1
281	tagging	0.0416	navigating	0.0531	NA	NA	NA	1	1	1
282	tagging	0.0416	navigating	0.0537	NA	NA	NA	1	1	1
283	tagging	0.0416	navigating	0.0542	NA	NA	NA	1	1	1
284	tagging	0.0416	navigating	0.0548	NA	NA	NA	1	1	1
285	tagging	0.0416	navigating	0.0551	NA	NA	NA	1	1	1
286	tagging	0.0416	navigating	0.0554	NA	NA	NA	1	1	1
287	tagging	0.0416	navigating	0.0559	NA	NA	NA	1	1	1
288	tagging	0.0416	navigating	0.0565	NA	NA	NA	1	1	1
289	tagging	0.0416	navigating	0.057	NA	NA	NA	1	1	1
290	tagging	0.0416	navigating	0.0576	NA	NA	NA	1	1	1
291	tagging	0.0416	navigating	0.0581	NA	NA	NA	1	1	1
292	tagging	0.0416	navigating	0.0587	NA	NA	NA	1	1	1
293	tagging	0.0416	navigating	0.0593	NA	NA	NA	1	1	1
294	tagging	0.0416	navigating	0.0598	NA	NA	NA	1	1	1
295	tagging	0.0416	navigating	0.0603	NA	NA	NA	1	1	1
296	tagging	0.0416	navigating	0.0608	NA	NA	NA	1	1	1
297	tagging	0.0416	navigating	0.0611	NA	NA	NA	1	1	1
298	tagging	0.0416	navigating	0.0614	NA	NA	NA	1	1	1
299	tagging	0.0416	navigating	0.0618	NA	NA	NA	1	1	1
300	tagging	0.0416	navigating	0.0623	NA	NA	NA	1	1	1
301	tagging	0.0416	navigating	0.0628	NA	NA	NA	1	1	1
302	tagging	0.0416	navigating	0.0633	NA	NA	NA	1	1	1
303	tagging	0.0416	navigating	0.0638	NA	NA	NA	1	1	1
304	tagging	0.0416	navigating	0.0643	NA	NA	NA	1	1	1
305	tagging	0.0416	navigating	0.0648	NA	NA	NA	1	1	1
306	tagging	0.0416	navigating	0.0652	NA	NA	NA	1	1	1
307	tagging	0.0416	navigating	0.0657	NA	NA	NA	1	1	1
308	tagging	0.0416	navigating	0.0661	NA	NA	NA	1	1	1
309	tagging	0.0416	navigating	0.0665	NA	NA	NA	1	1	1
310	tagging	0.0416	navigating	0.067	NA	NA	NA	1	1	1
311	tagging	0.0416	navigating	0.0674	NA	NA	NA	1	1	1
312	tagging	0.0416	navigating	0.0678	NA	NA	NA	1	1	1
313	tagging	0.0416	navigating	0.0683	NA	NA	NA	1	1	1
314	tagging	0.0416	navigating	0.0685	NA	NA	NA	1	1	1
315	tagging	0.0416	navigating	0.0687	NA	NA	NA	1	1	1
316	tagging	0.0416	navigating	0.0691	NA	NA	NA	1	1	1
317	tagging	0.0416	navigating	0.0696	NA	NA	NA	1	1	1
318	tagging	0.0416	navigating	0.07	NA	NA	NA	1	1	1
319	tagging	0.0416	navigating	0.0704	NA	NA	NA	1	1	1
320	tagging	0.0416	navigating	0.0708	NA	NA	NA	1	1	1
321	tagging	0.0416	navigating	0.0712	NA	NA	NA	1	1	1
322	tagging	0.0416	navigating	0.0716	NA	NA	NA	1	1	1
323	tagging	0.0416	navigating	0.072	NA	NA	NA	1	1	1
324	tagging	0.0416	navigating	0.0724	NA	NA	NA	1	1	1
325	tagging	0.0416	navigating	0.0726	NA	NA	NA	1	1	1
326	tagging	0.0416	navigating	0.0728	NA	NA	NA	1	1	1
327	tagging	0.0416	navigating	0.0728	NA	left	NA	1	1	1
328	tagging	0.0416	navigating	0.073	NA	NA	NA	1	1	1
329	tagging	0.0416	navigating	0.0732	NA	NA	NA	1	1	1
330	tagging	0.0416	navigating	0.0734	NA	NA	NA	1	1	1
331	tagging	0.0416	navigating	0.0736	NA	NA	NA	1	1	1
332	tagging	0.0416	navigating	0.0738	NA	NA	NA	1	1	1
333	tagging	0.0416	navigating	0.074	NA	NA	NA	1	1	1
334	tagging	0.0416	navigating	0.0742	NA	NA	NA	1	1	1
335	tagging	0.0416	navigating	0.0744	NA	NA	NA	1	1	1
336	tagging	0.0416	navigating	0.0745	NA	NA	NA	1	1	1
337	tagging	0.0416	navigating	0.0747	NA	NA	NA	1	1	1
338	tagging	0.0416	navigating	0.0749	NA	NA	NA	1	1	1
339	tagging	0.0416	navigating	0.0751	NA	NA	NA	1	1	1
340	tagging	0.0416	navigating	0.0752	NA	NA	NA	1	1	1
341	tagging	0.0416	navigating	0.0754	NA	NA	NA	1	1	1
342	tagging	0.0416	navigating	0.0755	NA	NA	NA	1	1	1
343	tagging	0.0416	navigating	0.0756	NA	NA	NA	1	1	1
344	tagging	0.0416	navigating	0.0758	NA	NA	NA	1	1	1
345	tagging	0.0416	navigating	0.0759	NA	NA	NA	1	1	1
346	tagging	0.0416	navigating	0.0761	NA	NA	NA	1	1	1
347	tagging	0.0416	navigating	0.0763	NA	NA	NA	1	1	1
348	tagging	0.0416	navigating	0.0764	NA	NA	NA	1	1	1
349	tagging	0.0416	navigating	0.0766	NA	NA	NA	1	1	1
350	tagging	0.0416	navigating	0.0767	NA	NA	NA	1	1	1
351	tagging	0.0416	navigating	0.0769	NA	NA	NA	1	1	1
352	tagging	0.0416	navigating	0.0771	NA	NA	NA	1	1	1
353	tagging	0.0416	navigating	0.0772	NA	NA	NA	1	1	1
354	tagging	0.0416	navigating	0.0774	NA	NA	NA	1	1	1
355	tagging	0.0416	navigating	0.0775	NA	NA	NA	1	1	1
356	tagging	0.0416	navigating	0.0777	NA	NA	NA	1	1	1
357	tagging	0.0416	navigating	0.0778	NA	NA	NA	1	1	1
358	tagging	0.0416	navigating	0.078	NA	NA	NA	1	1	1
359	tagging	0.0416	navigating	0.07805	NA	NA	NA	1	1	1
360	tagging	0.0416	navigating	0.0781	NA	NA	NA	1	1	1
361	tagging	0.0416	navigating	0.0782	NA	NA	NA	1	1	1
362	tagging	0.0416	navigating	0.0784	NA	NA	NA	1	1	1
363	tagging	0.0416	navigating	0.0785	NA	NA	NA	1	1	1
364	tagging	0.0416	navigating	0.0786	NA	NA	NA	1	1	1
365	tagging	0.0416	navigating	0.0788	NA	NA	NA	1	1	1
366	tagging	0.0416	navigating	0.0789	NA	NA	NA	1	1	1
367	tagging	0.0416	navigating	0.0791	NA	NA	NA	1	1	1
368	tagging	0.0416	navigating	0.0792	NA	NA	NA	1	1	1
369	tagging	0.0416	navigating	0.0793	NA	NA	NA	1	1	1
370	tagging	0.0416	navigating	0.0795	NA	NA	NA	1	1	1
371	tagging	0.0416	navigating	0.0796	NA	NA	NA	1	1	1
372	tagging	0.0416	navigating	0.0797	NA	NA	NA	1	1	1
373	tagging	0.0416	navigating	0.0799	NA	NA	NA	1	1	1
374	tagging	0.0416	navigating	0.08	NA	NA	NA	1	1	1
375	tagging	0.0416	navigating	0.0801	NA	NA	NA	1	1	1
376	tagging	0.0416	navigating	0.0802	NA	NA	NA	1	1	1
377	tagging	0.0416	navigating	0.0802	NA	left	NA	1	1	1
378	tagging	0.0416	navigating	0.0802	NA	NA	NA	1	1	1
379	tagging	0.0416	navigating	0.0802	NA	NA	NA	1	1	1
380	tagging	0.0416	navigating	0.0802	NA	NA	NA	1	1	1
381	tagging	0.0416	navigating	0.0802	NA	NA	NA	1	1	1
382	tagging	0.0416	navigating	0.0802	NA	NA	NA	1	1	1
383	tagging	0.0416	navigating	0.0802	NA	NA	NA	1	1	1
384	tagging	0.0416	navigating	0.0802	NA	NA	NA	1	1	1
385	tagging	0.0416	navigating	0.0802	NA	NA	NA	1	1	1
386	tagging	0.0416	navigating	0.0802	NA	NA	NA	1	1	1
387	tagging	0.0416	navigating	0.0802	NA	NA	NA	1	1	1
388	tagging	0.0416	navigating	0.0802	NA	NA	NA	1	1	1
389	tagging	0.0416	navigating	0.0802	NA	NA	NA	1	1	1
390	tagging	0.0416	navigating	0.0802	NA	NA	NA	1	1	1
391	tagging	0.0416	navigating	0.0802	NA	NA	NA	1	1	1
392	tagging	0.0416	navigating	0.0802	NA	NA	NA	1	1	1
393	tagging	0.0416	navigating	0.0802	NA	NA	NA	1	1	1
394	tagging	0.0416	navigating	0.0802	NA	NA	NA	1	1	1
395	tagging	0.0416	navigating	0.0802	NA	NA	NA	1	1	1
396	tagging	0.0416	navigating	0.0802	NA	NA	NA	1	1	1
397	tagging	0.0416	navigating	0.0802	NA	left	NA	1	1	1
398	tagging	0.0416	navigating	0.08	NA	NA	NA	1	1	1
399	tagging	0.0416	navigating	0.0799	NA	NA	NA	1	1	1
400	tagging	0.0416	navigating	0.0797	NA	NA	NA	1	1	1
401	tagging	0.0416	navigating	0.0795	NA	NA	NA	1	1	1
402	tagging	0.0416	navigating	0.0794	NA	NA	NA	1	1	1
403	tagging	0.0416	navigating	0.0792	NA	NA	NA	1	1	1
404	tagging	0.0416	navigating	0.079	NA	NA	NA	1	1	1
405	tagging	0.0416	navigating	0.0789	NA	NA	NA	1	1	1
406	tagging	0.0416	navigating	0.0787	NA	NA	NA	1	1	1
407	tagging	0.0416	navigating	0.0785	NA	NA	NA	1	1	1
408	tagging	0.0416	navigating	0.07845	NA	NA	NA	1	1	1
409	tagging	0.0416	navigating	0.0784	NA	NA	NA	1	1	1
410	tagging	0.0416	navigating	0.0782	NA	NA	NA	1	1	1
411	tagging	0.0416	navigating	0.0781	NA	NA	NA	1	1	1
412	tagging	0.0416	navigating	0.0779	NA	NA	NA	1	1	1
413	tagging	0.0416	navigating	0.0778	NA	NA	NA	1	1	1
414	tagging	0.0416	navigating	0.0776	NA	NA	NA	1	1	1
415	tagging	0.0416	navigating	0.0775	NA	NA	NA	1	1	1
416	tagging	0.0416	navigating	0.0773	NA	NA	NA	1	1	1
417	tagging	0.0416	navigating	0.0772	NA	NA	NA	1	1	1
418	tagging	0.0416	navigating	0.0771	NA	NA	NA	1	1	1
419	tagging	0.0416	navigating	0.0769	NA	NA	NA	1	1	1
420	tagging	0.0416	navigating	0.0768	NA	NA	NA	1	1	1
421	tagging	0.0416	navigating	0.0766	NA	NA	NA	1	1	1
422	tagging	0.0416	navigating	0.0765	NA	NA	NA	1	1	1
423	tagging	0.0416	navigating	0.0764	NA	NA	NA	1	1	1
424	tagging	0.0416	navigating	0.0762	NA	NA	NA	1	1	1
425	tagging	0.0416	navigating	0.0761	NA	NA	NA	1	1	1
426	tagging	0.0416	navigating	0.076	NA	NA	NA	1	1	1
427	tagging	0.0416	navigating	0.0758	NA	NA	NA	1	1	1
428	tagging	0.0416	navigating	0.0757	NA	NA	NA	1	1	1
429	tagging	0.0416	navigating	0.07565	NA	NA	NA	1	1	1
430	tagging	0.0416	navigating	0.0756	NA	NA	NA	1	1	1
431	tagging	0.0416	navigating	0.0755	NA	NA	NA	1	1	1
432	tagging	0.0416	navigating	0.0753	NA	NA	NA	1	1	1
433	tagging	0.0416	navigating	0.0752	NA	NA	NA	1	1	1
434	tagging	0.0416	navigating	0.0751	NA	NA	NA	1	1	1
435	tagging	0.0416	navigating	0.075	NA	NA	NA	1	1	1
436	tagging	0.0416	navigating	0.0748	NA	NA	NA	1	1	1
437	tagging	0.0416	navigating	0.0747	NA	NA	NA	1	1	1
438	tagging	0.0416	navigating	0.0746	NA	NA	NA	1	1	1
439	tagging	0.0416	navigating	0.0745	NA	NA	NA	1	1	1
440	tagging	0.0416	navigating	0.0744	NA	NA	NA	1	1	1
441	tagging	0.0416	navigating	0.0743	NA	NA	NA	1	1	1
442	tagging	0.0416	navigating	0.0742	NA	NA	NA	1	1	1
443	tagging	0.0416	navigating	0.074	NA	NA	NA	1	1	1
444	tagging	0.0416	navigating	0.0739	NA	NA	NA	1	1	1
445	tagging	0.0416	navigating	0.0738	NA	NA	NA	1	1	1
446	tagging	0.0416	navigating	0.0737	NA	NA	NA	1	1	1
447	tagging	0.0416	navigating	0.0736	NA	NA	NA	1	1	1
448	tagging	0.0416	navigating	0.07355	NA	NA	NA	1	1	1
449	tagging	0.0416	navigating	0.0735	NA	NA	NA	1	1	1
450	tagging	0.0416	navigating	0.0734	NA	NA	NA	1	1	1
451	tagging	0.0416	navigating	0.0733	NA	NA	NA	1	1	1
452	tagging	0.0416	navigating	0.0732	NA	NA	NA	1	1	1
453	tagging	0.0416	navigating	0.0731	NA	NA	NA	1	1	1
454	tagging	0.0416	navigating	0.073	NA	NA	NA	1	1	1
455	tagging	0.0416	navigating	0.0729	NA	NA	NA	1	1	1
456	tagging	0.0416	navigating	0.0728	NA	NA	NA	1	1	1
457	tagging	0.0416	navigating	0.0727	NA	NA	NA	1	1	1
458	tagging	0.0416	navigating	0.0726	NA	NA	NA	1	1	1
459	tagging	0.0416	navigating	0.0725	NA	NA	NA	1	1	1
460	tagging	0.0416	navigating	0.0724	NA	NA	NA	1	1	1
461	tagging	0.0416	navigating	0.0723	NA	NA	NA	1	1	1
462	tagging	0.0416	navigating	0.0722	NA	NA	NA	1	1	1
463	tagging	0.0416	navigating	0.0721	NA	NA	NA	1	1	1
464	tagging	0.0416	navigating	0.072	NA	NA	NA	1	1	1
465	tagging	0.0416	navigating	0.07195	NA	NA	NA	1	1	1
466	tagging	0.0416	navigating	0.0719	NA	NA	NA	1	1	1
467	tagging	0.0416	navigating	0.0718	NA	NA	NA	1	1	1
468	tagging	0.0416	navigating	0.0718	NA	NA	NA	1	1	1
469	tagging	0.0416	navigating	0.0718	NA	NA	NA	1	1	1
470	tagging	0.0416	navigating	0.0718	NA	left	NA	1	1	1
471	tagging	0.0416	navigating	0.0717	NA	NA	NA	1	1	1
472	tagging	0.0416	navigating	0.0715	NA	NA	NA	1	1	1
473	tagging	0.0416	navigating	0.0713	NA	NA	NA	1	1	1
474	tagging	0.0416	navigating	0.0712	NA	NA	NA	1	1	1
475	tagging	0.0416	navigating	0.071	NA	NA	NA	1	1	1
476	tagging	0.0416	navigating	0.0708	NA	NA	NA	1	1	1
477	tagging	0.0416	navigating	0.0706	NA	NA	NA	1	1	1
478	tagging	0.0416	navigating	0.0705	NA	NA	NA	1	1	1
479	tagging	0.0416	navigating	0.0703	NA	NA	NA	1	1	1
480	tagging	0.0416	navigating	0.0702	NA	NA	NA	1	1	1
481	tagging	0.0416	navigating	0.0701	NA	NA	NA	1	1	1
482	tagging	0.0416	navigating	0.07	NA	NA	NA	1	1	1
483	tagging	0.0416	navigating	0.0698	NA	NA	NA	1	1	1
484	tagging	0.0416	navigating	0.0698	NA	left	NA	1	1	1
485	tagging	0.0416	navigating	0.0695	NA	NA	NA	1	1	1
486	tagging	0.0416	navigating	0.0692	NA	NA	NA	1	1	1
487	tagging	0.0416	navigating	0.0688	NA	NA	NA	1	1	1
488	tagging	0.0416	navigating	0.0685	NA	NA	NA	1	1	1
489	tagging	0.0416	navigating	0.0682	NA	NA	NA	1	1	1
490	tagging	0.0416	navigating	0.0679	NA	NA	NA	1	1	1
491	tagging	0.0416	navigating	0.0676	NA	NA	NA	1	1	1
492	tagging	0.0416	navigating	0.0673	NA	NA	NA	1	1	1
493	tagging	0.0416	navigating	0.0669	NA	NA	NA	1	1	1
494	tagging	0.0416	navigating	0.06675	NA	NA	NA	1	1	1
495	tagging	0.0416	navigating	0.0666	NA	NA	NA	1	1	1
496	tagging	0.0416	navigating	0.0663	NA	NA	NA	1	1	1
497	tagging	0.0416	navigating	0.066	NA	NA	NA	1	1	1
498	tagging	0.0416	navigating	0.066	NA	left	NA	1	1	1
499	tagging	0.0416	navigating	0.0656	NA	NA	NA	1	1	1
500	tagging	0.0416	navigating	0.0651	NA	NA	NA	1	1	1
501	tagging	0.0416	navigating	0.0647	NA	NA	NA	1	1	1
502	tagging	0.0416	navigating	0.0642	NA	NA	NA	1	1	1
503	tagging	0.0416	navigating	0.0638	NA	NA	NA	1	1	1
504	tagging	0.0416	navigating	0.0633	NA	NA	NA	1	1	1
505	tagging	0.0416	navigating	0.0628	NA	NA	NA	1	1	1
506	tagging	0.0416	navigating	0.0624	NA	NA	NA	1	1	1
507	tagging	0.0416	navigating	0.062	NA	NA	NA	1	1	1
508	tagging	0.0416	navigating	0.06175	NA	NA	NA	1	1	1
509	tagging	0.0416	navigating	0.0615	NA	NA	NA	1	1	1
510	tagging	0.0416	navigating	0.0611	NA	NA	NA	1	1	1
511	tagging	0.0416	navigating	0.0607	NA	NA	NA	1	1	1
512	tagging	0.0416	navigating	0.0607	NA	left	NA	1	1	1
513	tagging	0.0416	navigating	0.0601	NA	NA	NA	1	1	1
514	tagging	0.0416	navigating	0.0595	NA	NA	NA	1	1	1
515	tagging	0.0416	navigating	0.0589	NA	NA	NA	1	1	1
516	tagging	0.0416	navigating	0.0583	NA	NA	NA	1	1	1
517	tagging	0.0416	navigating	0.0577	NA	NA	NA	1	1	1
518	tagging	0.0416	navigating	0.0572	NA	NA	NA	1	1	1
519	tagging	0.0416	navigating	0.0566	NA	NA	NA	1	1	1
520	tagging	0.0416	navigating	0.0561	NA	NA	NA	1	1	1
521	tagging	0.0416	navigating	0.0556	NA	NA	NA	1	1	1
522	tagging	0.0416	navigating	0.0553	NA	NA	NA	1	1	1
523	tagging	0.0416	navigating	0.055	NA	NA	NA	1	1	1
524	tagging	0.0416	navigating	0.0545	NA	NA	NA	1	1	1
525	tagging	0.0416	navigating	0.054	NA	NA	NA	1	1	1
526	tagging	0.0416	navigating	0.0534	NA	NA	NA	1	1	1
527	tagging	0.0416	navigating	0.053	NA	NA	NA	1	1	1
528	tagging	0.0416	navigating	0.0524	NA	NA	NA	1	1	1
529	tagging	0.0416	navigating	0.0519	NA	NA	NA	1	1	1
530	tagging	0.0416	navigating	0.0514	NA	NA	NA	1	1	1
531	tagging	0.0416	navigating	0.0509	NA	NA	NA	1	1	1
532	tagging	0.0416	navigating	0.0504	NA	NA	NA	1	1	1
533	tagging	0.0416	navigating	0.05	NA	NA	NA	1	1	1
534	tagging	0.0416	navigating	0.0495	NA	NA	NA	1	1	1
535	tagging	0.0416	navigating	0.04925	NA	NA	NA	1	1	1
536	tagging	0.0416	navigating	0.049	NA	NA	NA	1	1	1
537	tagging	0.0416	navigating	0.0485	NA	NA	NA	1	1	1
538	tagging	0.0416	navigating	0.048	NA	NA	NA	1	1	1
539	tagging	0.0416	navigating	0.0476	NA	NA	NA	1	1	1
540	tagging	0.0416	navigating	0.0471	NA	NA	NA	1	1	1
541	tagging	0.0416	navigating	0.0467	NA	NA	NA	1	1	1
542	tagging	0.0416	navigating	0.0462	NA	NA	NA	1	1	1
543	tagging	0.0416	navigating	0.0458	NA	NA	NA	1	1	1
544	tagging	0.0416	navigating	0.0453	NA	NA	NA	1	1	1
545	tagging	0.0416	navigating	0.0449	NA	NA	NA	1	1	1
546	tagging	0.0416	navigating	0.0444	NA	NA	NA	1	1	1
547	tagging	0.0416	navigating	0.0442	NA	NA	NA	1	1	1
548	tagging	0.0416	navigating	0.044	NA	NA	NA	1	1	1
549	tagging	0.0416	navigating	0.0436	NA	NA	NA	1	1	1
550	tagging	0.0416	navigating	0.0432	NA	NA	NA	1	1	1
551	tagging	0.0416	navigating	0.0427	NA	NA	NA	1	1	1
552	tagging	0.0416	navigating	0.0423	NA	NA	NA	1	1	1
553	tagging	0.0416	navigating	0.0419	NA	NA	NA	1	1	1
554	tagging	0.0416	navigating	0.04165	NA	NA	NA	1	1	1
555	tagging	0.0416	navigating	0.0414	NA	NA	NA	1	1	1
556	tagging	0.0416	navigating	0.0409	NA	NA	NA	1	1	1
557	tagging	0.0416	navigating	0.0405	NA	NA	NA	1	1	1
558	tagging	0.0416	navigating	0.0401	NA	NA	NA	1	1	1
559	tagging	0.0416	navigating	0.0397	NA	NA	NA	1	1	1
560	tagging	0.0416	navigating	0.0393	NA	NA	NA	1	1	1
561	tagging	0.0416	navigating	0.039	NA	NA	NA	1	1	1
562	tagging	0.0416	navigating	0.0388	NA	NA	NA	1	1	1
563	tagging	0.0416	navigating	0.0386	NA	NA	NA	1	1	1
564	tagging	0.0416	navigating	0.0383	NA	NA	NA	1	1	1
565	tagging	0.0416	navigating	0.0379	NA	NA	NA	1	1	1
566	tagging	0.0416	navigating	0.0375	NA	NA	NA	1	1	1
567	tagging	0.0416	navigating	0.0371	NA	NA	NA	1	1	1
568	tagging	0.0416	navigating	0.0368	NA	NA	NA	1	1	1
569	tagging	0.0416	navigating	0.0364	NA	NA	NA	1	1	1
570	tagging	0.0416	navigating	0.0361	NA	NA	NA	1	1	1
571	tagging	0.0416	navigating	0.0358	NA	NA	NA	1	1	1
572	tagging	0.0416	navigating	0.0354	NA	NA	NA	1	1	1
573	tagging	0.0416	navigating	0.03525	NA	NA	NA	1	1	1
574	tagging	0.0416	navigating	0.0351	NA	NA	NA	1	1	1
575	tagging	0.0416	navigating	0.0348	NA	NA	NA	1	1	1
576	tagging	0.0416	navigating	0.0345	NA	NA	NA	1	1	1
577	tagging	0.0416	navigating	0.0342	NA	NA	NA	1	1	1
578	tagging	0.0416	navigating	0.0338	NA	NA	NA	1	1	1
579	tagging	0.0416	navigating	0.0335	NA	NA	NA	1	1	1
580	tagging	0.0416	navigating	0.0332	NA	NA	NA	1	1	1
581	tagging	0.0416	navigating	0.0329	NA	NA	NA	1	1	1
582	tagging	0.0416	navigating	0.0326	NA	NA	NA	1	1	1
583	tagging	0.0416	navigating	0.0323	NA	NA	NA	1	1	1
584	tagging	0.0416	navigating	0.032	NA	NA	NA	1	1	1
585	tagging	0.0416	navigating	0.03185	NA	NA	NA	1	1	1
586	tagging	0.0416	navigating	0.0317	NA	NA	NA	1	1	1
587	tagging	0.0416	navigating	0.0315	NA	NA	NA	1	1	1
588	tagging	0.0416	navigating	0.0312	NA	NA	NA	1	1	1
589	tagging	0.0416	navigating	0.0309	NA	NA	NA	1	1	1
590	tagging	0.0416	navigating	0.0306	NA	NA	NA	1	1	1
591	tagging	0.0416	navigating	0.0303	NA	NA	NA	1	1	1
592	tagging	0.0416	navigating	0.0301	NA	NA	NA	1	1	1
593	tagging	0.0416	navigating	0.0298	NA	NA	NA	1	1	1
594	tagging	0.0416	navigating	0.0295	NA	NA	NA	1	1	1
595	tagging	0.0416	navigating	0.0292	NA	NA	NA	1	1	1
596	tagging	0.0416	navigating	0.0292	NA	right	NA	1	1	1
597	tagging	0.0416	navigating	0.0292	NA	NA	NA	1	1	1
598	tagging	0.0416	navigating	0.0292	NA	NA	NA	1	1	1
599	tagging	0.0416	navigating	0.0292	NA	NA	NA	1	1	1
600	tagging	0.0416	navigating	0.0292	NA	NA	NA	1	1	1
601	tagging	0.0416	navigating	0.0292	NA	NA	NA	1	1	1
602	tagging	0.0416	navigating	0.0292	NA	NA	NA	1	1	1
603	tagging	0.0416	navigating	0.0292	NA	NA	NA	1	1	1
604	tagging	0.0416	navigating	0.0292	NA	NA	NA	1	1	1
605	tagging	0.0416	navigating	0.0292	NA	NA	NA	1	1	1
606	tagging	0.0416	navigating	0.0292	NA	NA	NA	1	1	1
607	tagging	0.0416	navigating	0.0292	NA	NA	NA	1	1	1
608	tagging	0.0416	navigating	0.0292	NA	NA	NA	1	1	1
609	tagging	0.0416	navigating	0.0292	NA	NA	NA	1	1	1
610	tagging	0.0416	navigating	0.0292	NA	NA	NA	1	1	1
611	tagging	0.0416	navigating	0.0292	NA	NA	NA	1	1	1
612	tagging	0.0416	navigating	0.0292	NA	NA	NA	1	1	1
613	tagging	0.0416	navigating	0.0292	NA	NA	NA	1	1	1
614	tagging	0.0416	navigating	0.0292	NA	NA	NA	1	1	1
615	tagging	0.0416	navigating	0.0292	NA	NA	NA	1	1	1
616	tagging	0.0416	navigating	0.0292	NA	NA	NA	1	1	1
617	tagging	0.0416	navigating	0.0292	NA	NA	NA	1	1	1
618	tagging	0.0416	navigating	0.0292	NA	NA	NA	1	1	1
619	tagging	0.0416	navigating	0.0292	NA	NA	NA	1	1	1
620	tagging	0.0416	navigating	0.0292	NA	NA	NA	1	1	1
621	tagging	0.0416	navigating	0.0292	NA	NA	NA	1	1	1
622	tagging	0.0416	navigating	0.0292	NA	NA	NA	1	1	1
623	tagging	0.0416	navigating	0.0292	NA	right	NA	1	1	1
624	tagging	0.0416	navigating	0.0294	NA	NA	NA	1	1	1
625	tagging	0.0416	navigating	0.0296	NA	NA	NA	1	1	1
626	tagging	0.0416	navigating	0.0297	NA	NA	NA	1	1	1
627	tagging	0.0416	navigating	0.0299	NA	NA	NA	1	1	1
628	tagging	0.0416	navigating	0.0301	NA	NA	NA	1	1	1
629	tagging	0.0416	navigating	0.0302	NA	NA	NA	1	1	1
630	tagging	0.0416	navigating	0.0303	NA	NA	NA	1	1	1
631	tagging	0.0416	navigating	0.0304	NA	NA	NA	1	1	1
632	tagging	0.0416	navigating	0.0306	NA	NA	NA	1	1	1
633	tagging	0.0416	navigating	0.0307	NA	NA	NA	1	1	1
634	navigating	0.0416	navigating	0.0309	NA	NA	NA	NA	1	1
635	navigating	0.0416	navigating	0.0311	NA	NA	NA	NA	1	1
636	navigating	0.0416	navigating	0.0312	NA	NA	NA	NA	1	1
637	navigating	0.0416	navigating	0.0314	NA	NA	NA	NA	1	1
638	navigating	0.0416	navigating	0.0315	NA	NA	NA	NA	1	1
639	navigating	0.0416	navigating	0.0317	NA	NA	NA	NA	1	1
640	navigating	0.0416	navigating	0.0318	NA	NA	NA	NA	1	1
641	navigating	0.0416	navigating	0.032	NA	NA	NA	NA	1	1
642	navigating	0.0416	navigating	0.0321	NA	NA	NA	NA	1	1
643	navigating	0.0416	navigating	0.0323	NA	NA	NA	NA	1	1
644	navigating	0.0416	navigating	0.0324	NA	NA	NA	NA	1	1
645	navigating	0.0416	navigating	0.0325	NA	NA	NA	NA	1	1
646	navigating	0.0416	navigating	0.0327	NA	NA	NA	NA	1	1
647	navigating	0.0416	navigating	0.0328	NA	NA	NA	NA	1	1
648	navigating	0.0416	navigating	0.03295	NA	NA	NA	NA	1	1
649	navigating	0.0416	navigating	0.0331	NA	NA	NA	NA	1	1
650	navigating	0.0416	navigating	0.0332	NA	NA	NA	NA	1	1
651	navigating	0.0416	navigating	0.03325	NA	NA	NA	NA	1	1
652	navigating	0.0416	navigating	0.0333	NA	NA	NA	NA	1	1
653	navigating	0.0416	navigating	0.0335	NA	NA	NA	NA	1	1
654	navigating	0.0416	navigating	0.0336	NA	NA	NA	NA	1	1
655	navigating	0.0416	navigating	0.0336	NA	right	NA	NA	1	1
656	navigating	0.0416	navigating	0.0339	NA	NA	NA	NA	1	1
657	navigating	0.0416	navigating	0.0342	NA	NA	NA	NA	1	1
658	navigating	0.0416	navigating	0.0345	NA	NA	NA	NA	1	1
659	navigating	0.0416	navigating	0.0348	NA	NA	NA	NA	1	1
660	navigating	0.0416	navigating	0.0351	NA	NA	NA	NA	1	1
661	navigating	0.0416	navigating	0.0354	NA	NA	NA	NA	1	1
662	navigating	0.0416	navigating	0.0357	NA	NA	NA	NA	1	1
663	navigating	0.0416	navigating	0.036	NA	NA	NA	NA	1	1
664	navigating	0.0416	navigating	0.0362	NA	NA	NA	NA	1	1
665	navigating	0.0416	navigating	0.0365	NA	NA	NA	NA	1	1
666	navigating	0.0416	navigating	0.0368	NA	NA	NA	NA	1	1
667	navigating	0.0416	navigating	0.037	NA	NA	NA	NA	1	1
668	navigating	0.0416	navigating	0.0373	right	NA	NA	NA	1	1
669	navigating	0.0418	navigating	0.0375	NA	NA	NA	NA	1	1
670	navigating	0.042	navigating	0.0378	NA	NA	NA	NA	1	1
671	navigating	0.0422	navigating	0.0381	NA	NA	NA	NA	1	1
672	navigating	0.0423	navigating	0.0383	NA	NA	NA	NA	1	1
673	navigating	0.0424	navigating	0.03845	NA	NA	NA	NA	1	1
674	navigating	0.0425	navigating	0.0386	NA	NA	NA	NA	1	1
675	navigating	0.0426	navigating	0.0388	NA	NA	NA	NA	1	1
676	navigating	0.0428	navigating	0.0391	NA	NA	NA	NA	1	1
677	navigating	0.043	navigating	0.0393	NA	NA	NA	NA	1	1
678	navigating	0.0431	navigating	0.0396	NA	NA	NA	NA	1	1
679	navigating	0.0433	navigating	0.0398	NA	NA	NA	NA	1	1
680	navigating	0.0433	navigating	0.04	right	NA	NA	NA	1	1
681	navigating	0.0436	navigating	0.0402	NA	NA	NA	NA	1	1
682	navigating	0.044	navigating	0.0405	NA	NA	NA	NA	1	1
683	navigating	0.0443	navigating	0.0407	NA	NA	NA	NA	1	1
684	navigating	0.0446	navigating	0.0409	NA	NA	NA	NA	1	1
685	navigating	0.0449	navigating	0.0411	NA	NA	NA	NA	1	1
686	navigating	0.0452	navigating	0.0414	NA	NA	NA	NA	1	1
687	navigating	0.0455	navigating	0.0416	NA	NA	NA	NA	1	1
688	navigating	0.0458	navigating	0.0418	NA	NA	NA	NA	1	1
689	navigating	0.0461	navigating	0.042	NA	NA	NA	NA	1	1
690	navigating	0.0464	navigating	0.0422	NA	NA	NA	NA	1	1
691	navigating	0.0467	navigating	0.0424	NA	NA	NA	NA	1	1
692	navigating	0.047	navigating	0.0426	NA	NA	NA	NA	1	1
693	navigating	0.0473	navigating	0.0428	NA	NA	NA	NA	1	1
694	navigating	0.0475	navigating	0.043	NA	NA	NA	NA	1	1
695	navigating	0.0478	navigating	0.0432	NA	NA	NA	NA	1	1
696	navigating	0.0478	navigating	0.0434	right	NA	NA	NA	1	1
697	navigating	0.0483	navigating	0.0436	NA	NA	NA	NA	1	1
698	navigating	0.0488	navigating	0.0438	NA	NA	NA	NA	1	1
699	navigating	0.0492	navigating	0.044	NA	NA	NA	NA	1	1
700	navigating	0.0496	navigating	0.0442	NA	NA	NA	NA	1	1
701	navigating	0.0501	navigating	0.0444	NA	NA	NA	NA	1	1
702	navigating	0.0505	navigating	0.0446	NA	NA	NA	NA	1	1
703	navigating	0.0509	navigating	0.0448	NA	NA	NA	NA	1	1
704	navigating	0.0513	navigating	0.045	NA	NA	NA	NA	1	1
705	navigating	0.0515	navigating	0.04505	NA	NA	NA	NA	1	1
706	navigating	0.0517	navigating	0.0451	NA	NA	NA	NA	1	1
707	navigating	0.0522	navigating	0.0453	NA	NA	NA	NA	1	1
708	navigating	0.0526	navigating	0.0455	NA	NA	NA	NA	1	1
709	navigating	0.0526	navigating	0.0457	right	NA	NA	NA	1	1
710	navigating	0.0532	navigating	0.0459	NA	NA	NA	NA	1	1
711	navigating	0.0537	navigating	0.0461	NA	NA	NA	NA	1	1
712	navigating	0.0543	navigating	0.0462	NA	NA	NA	NA	1	1
713	navigating	0.0549	navigating	0.0464	NA	NA	NA	NA	1	1
714	navigating	0.0555	navigating	0.0466	NA	NA	NA	NA	1	1
715	navigating	0.0561	navigating	0.0468	NA	NA	NA	NA	1	1
716	navigating	0.0567	navigating	0.0469	NA	NA	NA	NA	1	1
717	navigating	0.0572	navigating	0.0471	NA	NA	NA	NA	1	1
718	navigating	0.0575	navigating	0.0472	NA	NA	NA	NA	1	1
719	navigating	0.0578	navigating	0.0473	NA	NA	NA	NA	1	1
720	navigating	0.0578	navigating	0.0474	right	NA	NA	NA	1	1
721	navigating	0.0582	navigating	0.0476	NA	NA	NA	NA	1	1
722	navigating	0.0585	navigating	0.0476	NA	right	NA	NA	1	1
723	navigating	0.0589	navigating	0.0479	NA	NA	NA	NA	1	1
724	navigating	0.0592	navigating	0.0484	NA	NA	NA	NA	1	1
725	navigating	0.0596	navigating	0.0487	NA	NA	NA	NA	1	1
726	navigating	0.0599	navigating	0.049	NA	NA	NA	NA	1	1
727	navigating	0.0603	navigating	0.0493	NA	NA	NA	NA	1	1
728	navigating	0.0606	navigating	0.0497	NA	NA	NA	NA	1	1
729	navigating	0.0606	navigating	0.04985	NA	NA	NA	NA	1	1
730	navigating	0.0606	navigating	0.05	right	NA	NA	NA	1	1
731	navigating	0.0611	navigating	0.0503	NA	NA	NA	NA	1	1
732	navigating	0.0616	navigating	0.0506	NA	NA	NA	NA	1	1
733	navigating	0.0621	navigating	0.0509	NA	NA	NA	NA	1	1
734	navigating	0.0626	navigating	0.0512	NA	NA	NA	NA	1	1
735	navigating	0.0631	navigating	0.0515	NA	NA	NA	NA	1	1
736	navigating	0.0636	navigating	0.0518	NA	NA	NA	NA	1	1
737	navigating	0.0641	navigating	0.0521	NA	NA	NA	NA	1	1
738	navigating	0.0645	navigating	0.0524	NA	NA	NA	NA	1	1
739	navigating	0.065	navigating	0.0527	NA	NA	NA	NA	1	1
740	navigating	0.0655	navigating	0.053	NA	NA	NA	NA	1	1
741	navigating	0.0659	navigating	0.0532	NA	NA	NA	NA	1	1
742	navigating	0.0664	navigating	0.0535	NA	NA	NA	NA	1	1
743	navigating	0.0666	navigating	0.05365	NA	NA	NA	NA	1	1
744	navigating	0.0668	navigating	0.0538	NA	NA	NA	NA	1	1
745	navigating	0.0673	navigating	0.0541	NA	NA	NA	NA	1	1
746	navigating	0.0677	navigating	0.0544	NA	NA	NA	NA	1	1
747	navigating	0.0682	navigating	0.0546	NA	NA	NA	NA	1	1
748	navigating	0.0686	navigating	0.0549	NA	NA	NA	NA	1	1
749	navigating	0.069	navigating	0.0551	NA	NA	NA	NA	1	1
750	navigating	0.0694	navigating	0.0554	NA	NA	NA	NA	1	1
751	navigating	0.0698	navigating	0.0556	NA	NA	NA	NA	1	1
752	navigating	0.0702	navigating	0.0559	NA	NA	NA	NA	1	1
753	navigating	0.0706	navigating	0.0561	NA	NA	NA	NA	1	1
754	navigating	0.071	navigating	0.0563	NA	NA	NA	NA	1	1
755	navigating	0.0714	navigating	0.0566	NA	NA	NA	NA	1	1
756	navigating	0.0718	navigating	0.0568	NA	NA	NA	NA	1	1
757	navigating	0.0722	navigating	0.0571	NA	NA	NA	NA	1	1
758	navigating	0.0725	navigating	0.0573	NA	NA	NA	NA	1	1
759	navigating	0.0729	navigating	0.0575	NA	NA	NA	NA	1	1
760	navigating	0.0731	navigating	0.05765	NA	NA	NA	NA	1	1
761	navigating	0.0733	navigating	0.0578	NA	NA	NA	NA	1	1
762	navigating	0.0738	navigating	0.058	NA	NA	NA	NA	1	1
763	navigating	0.0741	navigating	0.0583	NA	NA	NA	NA	1	1
764	navigating	0.0745	navigating	0.0585	NA	NA	NA	NA	1	1
765	navigating	0.0749	navigating	0.0587	NA	NA	NA	NA	1	1
766	navigating	0.0752	navigating	0.0589	NA	NA	NA	NA	1	1
767	navigating	0.0756	navigating	0.0592	NA	NA	NA	NA	1	1
768	navigating	0.0759	navigating	0.0594	NA	NA	NA	NA	1	1
769	navigating	0.0763	navigating	0.0596	NA	NA	NA	NA	1	1
770	navigating	0.0765	navigating	0.0597	NA	NA	NA	NA	1	1
771	navigating	0.0767	navigating	0.0598	NA	NA	NA	NA	1	1
772	navigating	0.077	navigating	0.06	NA	NA	NA	NA	1	1
773	navigating	0.0773	navigating	0.0603	NA	NA	NA	NA	1	1
774	navigating	0.0777	navigating	0.0605	NA	NA	NA	NA	1	1
775	navigating	0.078	navigating	0.0607	NA	NA	NA	NA	1	1
776	navigating	0.0784	navigating	0.0609	NA	NA	NA	NA	1	1
777	navigating	0.0787	navigating	0.0611	NA	NA	NA	NA	1	1
778	navigating	0.079	navigating	0.0613	NA	NA	NA	NA	1	1
779	navigating	0.0793	navigating	0.0615	NA	NA	NA	NA	1	1
780	navigating	0.07945	navigating	0.0616	NA	NA	NA	NA	1	1
781	navigating	0.0796	navigating	0.0617	NA	NA	NA	NA	1	1
782	navigating	0.08	navigating	0.0618	NA	NA	NA	NA	1	1
783	navigating	0.0803	navigating	0.062	NA	NA	NA	NA	1	1
784	navigating	0.0806	navigating	0.0622	NA	NA	NA	NA	1	1
785	navigating	0.0809	navigating	0.0624	NA	NA	NA	NA	1	1
786	navigating	0.0812	navigating	0.0626	NA	NA	NA	NA	1	1
787	navigating	0.0815	navigating	0.0628	NA	NA	NA	NA	1	1
788	navigating	0.0818	navigating	0.063	NA	NA	NA	NA	1	1
789	navigating	0.0821	navigating	0.0631	NA	NA	NA	NA	1	1
790	navigating	0.0823	navigating	0.0631	NA	right	NA	NA	1	1
791	navigating	0.0826	navigating	0.0635	NA	NA	NA	NA	1	1
792	navigating	0.0829	navigating	0.0638	NA	NA	NA	NA	1	1
793	navigating	0.08305	navigating	0.064	NA	NA	NA	NA	1	1
794	navigating	0.0832	navigating	0.0642	NA	NA	NA	NA	1	1
795	tagging	0.0834	navigating	0.0645	NA	NA	NA	2	1	1
796	tagging	0.0834	navigating	0.0648	NA	NA	NA	2	1	1
797	tagging	0.0834	navigating	0.0652	NA	NA	NA	2	1	1
798	tagging	0.0834	navigating	0.0655	NA	NA	NA	2	1	1
799	tagging	0.0834	navigating	0.0658	NA	NA	NA	2	1	1
800	tagging	0.0834	navigating	0.0661	NA	NA	NA	2	1	1
801	tagging	0.0834	navigating	0.0664	NA	NA	NA	2	1	1
802	tagging	0.0834	navigating	0.0668	NA	NA	NA	2	1	1
803	tagging	0.0834	navigating	0.0671	NA	NA	NA	2	1	1
804	tagging	0.0834	navigating	0.0674	NA	NA	NA	2	1	1
805	tagging	0.0834	navigating	0.0677	NA	NA	NA	2	1	1
806	tagging	0.0834	navigating	0.068	NA	NA	NA	2	1	1
807	tagging	0.0834	navigating	0.06815	NA	NA	NA	2	1	1
808	tagging	0.0834	navigating	0.0683	NA	NA	NA	2	1	1
809	tagging	0.0834	navigating	0.0686	NA	NA	NA	2	1	1
810	tagging	0.0834	navigating	0.0689	NA	NA	NA	2	1	1
811	tagging	0.0834	navigating	0.0692	NA	NA	NA	2	1	1
812	tagging	0.0834	navigating	0.0695	NA	NA	NA	2	1	1
813	tagging	0.0834	navigating	0.0698	NA	NA	NA	2	1	1
814	tagging	0.0834	navigating	0.0701	NA	NA	NA	2	1	1
815	tagging	0.0834	navigating	0.0704	NA	NA	NA	2	1	1
816	tagging	0.0834	navigating	0.0706	NA	NA	NA	2	1	1
817	tagging	0.0834	navigating	0.0709	NA	NA	NA	2	1	1
818	tagging	0.0834	navigating	0.07105	NA	NA	NA	2	1	1
819	tagging	0.0834	navigating	0.0712	NA	NA	NA	2	1	1
820	tagging	0.0834	navigating	0.0715	NA	NA	NA	2	1	1
821	tagging	0.0834	navigating	0.0717	NA	NA	NA	2	1	1
822	tagging	0.0834	navigating	0.072	NA	NA	NA	2	1	1
823	tagging	0.0834	navigating	0.0722	NA	NA	NA	2	1	1
824	tagging	0.0834	navigating	0.0725	NA	NA	NA	2	1	1
825	tagging	0.0834	navigating	0.0728	NA	NA	NA	2	1	1
826	tagging	0.0834	navigating	0.073	NA	NA	NA	2	1	1
827	tagging	0.0834	navigating	0.0733	NA	NA	NA	2	1	1
828	tagging	0.0834	navigating	0.0735	NA	NA	NA	2	1	1
829	tagging	0.0834	navigating	0.07365	NA	NA	NA	2	1	1
830	tagging	0.0834	navigating	0.0738	NA	NA	NA	2	1	1
831	tagging	0.0834	navigating	0.074	NA	NA	NA	2	1	1
832	tagging	0.0834	navigating	0.0742	NA	NA	NA	2	1	1
833	tagging	0.0834	navigating	0.0745	NA	NA	NA	2	1	1
834	tagging	0.0834	navigating	0.0747	NA	NA	NA	2	1	1
835	tagging	0.0834	navigating	0.0749	NA	NA	NA	2	1	1
836	tagging	0.0834	navigating	0.0752	NA	NA	NA	2	1	1
837	tagging	0.0834	navigating	0.0754	NA	NA	NA	2	1	1
838	tagging	0.0834	navigating	0.0756	NA	NA	NA	2	1	1
839	tagging	0.0834	navigating	0.07575	NA	NA	NA	2	1	1
840	tagging	0.0834	navigating	0.0759	NA	NA	NA	2	1	1
841	tagging	0.0834	navigating	0.0761	NA	NA	NA	2	1	1
842	tagging	0.0834	navigating	0.0763	NA	NA	NA	2	1	1
843	tagging	0.0834	navigating	0.0765	NA	NA	NA	2	1	1
844	tagging	0.0834	navigating	0.0767	NA	NA	NA	2	1	1
845	tagging	0.0834	navigating	0.0769	NA	NA	NA	2	1	1
846	tagging	0.0834	navigating	0.0771	NA	NA	NA	2	1	1
847	tagging	0.0834	navigating	0.0773	NA	NA	NA	2	1	1
848	tagging	0.0834	navigating	0.0776	NA	NA	NA	2	1	1
849	tagging	0.0834	navigating	0.0777	NA	NA	NA	2	1	1
850	tagging	0.0834	navigating	0.0778	NA	NA	NA	2	1	1
851	tagging	0.0834	navigating	0.078	NA	NA	NA	2	1	1
852	tagging	0.0834	navigating	0.0781	NA	NA	NA	2	1	1
853	tagging	0.0834	navigating	0.0783	NA	NA	NA	2	1	1
854	tagging	0.0834	navigating	0.0785	NA	NA	NA	2	1	1
855	tagging	0.0834	navigating	0.0787	NA	NA	NA	2	1	1
856	tagging	0.0834	navigating	0.0789	NA	NA	NA	2	1	1
857	tagging	0.0834	navigating	0.0791	NA	NA	NA	2	1	1
858	tagging	0.0834	navigating	0.0792	NA	NA	NA	2	1	1
859	tagging	0.0834	navigating	0.0794	NA	NA	NA	2	1	1
860	tagging	0.0834	navigating	0.0796	NA	NA	NA	2	1	1
861	tagging	0.0834	navigating	0.0798	NA	NA	NA	2	1	1
862	tagging	0.0834	navigating	0.0799	NA	NA	NA	2	1	1
863	tagging	0.0834	navigating	0.0801	NA	NA	NA	2	1	1
864	tagging	0.0834	navigating	0.0803	NA	NA	NA	2	1	1
865	tagging	0.0834	navigating	0.0804	NA	NA	NA	2	1	1
866	tagging	0.0834	navigating	0.0805	NA	NA	NA	2	1	1
867	tagging	0.0834	navigating	0.0806	NA	NA	NA	2	1	1
868	tagging	0.0834	navigating	0.0808	NA	NA	NA	2	1	1
869	tagging	0.0834	navigating	0.081	NA	NA	NA	2	1	1
870	tagging	0.0834	navigating	0.0811	NA	NA	NA	2	1	1
871	tagging	0.0834	navigating	0.0813	NA	NA	NA	2	1	1
872	tagging	0.0834	navigating	0.0814	NA	NA	NA	2	1	1
873	tagging	0.0834	navigating	0.0816	NA	NA	NA	2	1	1
874	tagging	0.0834	navigating	0.0818	NA	NA	NA	2	1	1
875	tagging	0.0834	navigating	0.0819	NA	NA	NA	2	1	1
876	tagging	0.0834	navigating	0.0819	NA	NA	NA	2	1	1
877	tagging	0.0834	navigating	0.0819	NA	right	NA	2	1	1
878	tagging	0.0834	navigating	0.0822	NA	NA	NA	2	1	1
879	tagging	0.0834	navigating	0.0826	NA	NA	NA	2	1	1
880	tagging	0.0834	navigating	0.0829	NA	NA	NA	2	1	1
881	tagging	0.0834	navigating	0.0832	NA	NA	NA	2	1	1
882	tagging	0.0834	navigating	0.0835	NA	NA	NA	2	1	1
883	tagging	0.0834	navigating	0.0838	NA	NA	NA	2	1	1
884	tagging	0.0834	navigating	0.0841	NA	NA	NA	2	1	1
885	tagging	0.0834	navigating	0.0844	NA	NA	NA	2	1	1
886	tagging	0.0834	navigating	0.0847	NA	NA	NA	2	1	1
887	tagging	0.0834	navigating	0.085	NA	NA	NA	2	1	1
888	tagging	0.0834	navigating	0.0853	NA	NA	NA	2	1	1
889	tagging	0.0834	navigating	0.08545	NA	NA	NA	2	1	1
890	tagging	0.0834	navigating	0.0856	NA	NA	NA	2	1	1
891	tagging	0.0834	navigating	0.0859	NA	NA	NA	2	1	1
892	tagging	0.0834	navigating	0.0862	NA	NA	NA	2	1	1
893	tagging	0.0834	navigating	0.0865	NA	NA	NA	2	1	1
894	tagging	0.0834	navigating	0.0867	NA	NA	NA	2	1	1
895	tagging	0.0834	navigating	0.087	NA	NA	NA	2	1	1
896	tagging	0.0834	navigating	0.0873	NA	NA	NA	2	1	1
897	tagging	0.0834	navigating	0.0875	NA	NA	NA	2	1	1
898	tagging	0.0834	navigating	0.0878	NA	NA	NA	2	1	1
899	tagging	0.0834	navigating	0.0881	NA	NA	NA	2	1	1
900	tagging	0.0834	navigating	0.0884	NA	NA	NA	2	1	1
901	tagging	0.0834	navigating	0.0886	NA	NA	NA	2	1	1
902	tagging	0.0834	navigating	0.0889	NA	NA	NA	2	1	1
903	tagging	0.0834	navigating	0.0891	NA	NA	NA	2	1	1
904	tagging	0.0834	navigating	0.08925	NA	NA	NA	2	1	1
905	tagging	0.0834	navigating	0.0894	NA	NA	NA	2	1	1
906	tagging	0.0834	navigating	0.0896	NA	NA	NA	2	1	1
907	tagging	0.0834	navigating	0.0899	NA	NA	NA	2	1	1
908	tagging	0.0834	navigating	0.0901	NA	NA	NA	2	1	1
909	tagging	0.0834	navigating	0.0904	NA	NA	NA	2	1	1
910	tagging	0.0834	navigating	0.0906	NA	NA	NA	2	1	1
911	tagging	0.0834	navigating	0.0908	NA	NA	NA	2	1	1
912	tagging	0.0834	navigating	0.0911	NA	NA	NA	2	1	1
913	tagging	0.0834	navigating	0.0913	NA	NA	NA	2	1	1
914	tagging	0.0834	navigating	0.0915	NA	NA	NA	2	1	1
915	tagging	0.0834	navigating	0.0917	NA	NA	NA	2	1	1
916	tagging	0.0834	navigating	0.092	NA	NA	NA	2	1	1
917	tagging	0.0834	navigating	0.0922	NA	NA	NA	2	1	1
918	tagging	0.0834	navigating	0.0923	NA	NA	NA	2	1	1
919	tagging	0.0834	navigating	0.0924	NA	NA	NA	2	1	1
920	tagging	0.0834	navigating	0.0926	NA	NA	NA	2	1	1
921	tagging	0.0834	navigating	0.0929	NA	NA	NA	2	1	1
922	tagging	0.0834	navigating	0.0931	NA	NA	NA	2	1	1
923	tagging	0.0834	navigating	0.0931	NA	right	NA	2	1	1
924	tagging	0.0834	navigating	0.0934	NA	NA	NA	2	1	1
925	tagging	0.0834	navigating	0.0938	NA	NA	NA	2	1	1
926	tagging	0.0834	navigating	0.0942	NA	NA	NA	2	1	1
927	tagging	0.0834	navigating	0.0946	NA	NA	NA	2	1	1
928	tagging	0.0834	navigating	0.0949	NA	NA	NA	2	1	1
929	tagging	0.0834	navigating	0.0953	NA	NA	NA	2	1	1
930	tagging	0.0834	navigating	0.0956	NA	NA	NA	2	1	1
931	tagging	0.0834	navigating	0.096	NA	NA	NA	2	1	1
932	tagging	0.0834	navigating	0.0964	NA	NA	NA	2	1	1
933	tagging	0.0834	navigating	0.0967	NA	NA	NA	2	1	1
934	tagging	0.0834	navigating	0.0969	NA	NA	NA	2	1	1
935	tagging	0.0834	navigating	0.0971	NA	NA	NA	2	1	1
936	tagging	0.0834	navigating	0.0974	NA	NA	NA	2	1	1
937	tagging	0.0834	navigating	0.0977	NA	NA	NA	2	1	1
938	tagging	0.0834	navigating	0.0981	NA	NA	NA	2	1	1
939	tagging	0.0834	navigating	0.0984	NA	NA	NA	2	1	1
940	tagging	0.0834	navigating	0.0988	NA	NA	NA	2	1	1
941	tagging	0.0834	navigating	0.0991	NA	NA	NA	2	1	1
942	tagging	0.0834	navigating	0.0994	NA	NA	NA	2	1	1
943	tagging	0.0834	navigating	0.0997	NA	NA	NA	2	1	1
944	tagging	0.0834	navigating	0.1	NA	NA	NA	2	1	1
945	tagging	0.0834	navigating	0.1004	NA	NA	NA	2	1	1
946	tagging	0.0834	navigating	0.1007	NA	NA	NA	2	1	1
947	tagging	0.0834	navigating	0.101	NA	NA	NA	2	1	1
948	tagging	0.0834	navigating	0.10115	NA	NA	NA	2	1	1
949	tagging	0.0834	navigating	0.1013	NA	NA	NA	2	1	1
950	tagging	0.0834	navigating	0.1013	NA	right	NA	2	1	1
951	tagging	0.0834	navigating	0.1017	NA	NA	NA	2	1	1
952	tagging	0.0834	navigating	0.1022	NA	NA	NA	2	1	1
953	tagging	0.0834	navigating	0.1027	NA	NA	NA	2	1	1
954	tagging	0.0834	navigating	0.1032	NA	NA	NA	2	1	1
955	tagging	0.0834	navigating	0.1036	NA	NA	NA	2	1	1
956	tagging	0.0834	navigating	0.1041	NA	NA	NA	2	1	1
957	tagging	0.0834	navigating	0.1045	NA	NA	NA	2	1	1
958	tagging	0.0834	navigating	0.1049	NA	NA	NA	2	1	1
959	tagging	0.0834	navigating	0.1054	NA	NA	NA	2	1	1
960	tagging	0.0834	navigating	0.1059	NA	NA	NA	2	1	1
961	tagging	0.0834	navigating	0.1061	NA	NA	NA	2	1	1
962	tagging	0.0834	navigating	0.1063	NA	NA	NA	2	1	1
963	tagging	0.0834	navigating	0.1067	NA	NA	NA	2	1	1
964	tagging	0.0834	navigating	0.1071	NA	NA	NA	2	1	1
965	tagging	0.0834	navigating	0.1071	NA	right	NA	2	1	1
966	tagging	0.0834	navigating	0.1077	NA	NA	NA	2	1	1
967	tagging	0.0834	navigating	0.1083	NA	NA	NA	2	1	1
968	tagging	0.0834	navigating	0.1088	NA	NA	NA	2	1	1
969	tagging	0.0834	navigating	0.1094	NA	NA	NA	2	1	1
970	tagging	0.0834	navigating	0.11	NA	NA	NA	2	1	1
971	tagging	0.0834	navigating	0.1106	NA	NA	NA	2	1	1
972	tagging	0.0834	navigating	0.1111	NA	NA	NA	2	1	1
973	tagging	0.0834	navigating	0.1116	NA	NA	NA	2	1	1
974	tagging	0.0834	navigating	0.1122	NA	NA	NA	2	1	1
975	tagging	0.0834	navigating	0.1127	NA	NA	NA	2	1	1
976	tagging	0.0834	navigating	0.1132	NA	NA	NA	2	1	1
977	tagging	0.0834	navigating	0.1138	NA	NA	NA	2	1	1
978	tagging	0.0834	navigating	0.11405	NA	NA	NA	2	1	1
979	tagging	0.0834	navigating	0.1143	NA	NA	NA	2	1	1
980	tagging	0.0834	navigating	0.1148	NA	NA	NA	2	1	1
981	tagging	0.0834	navigating	0.1153	NA	NA	NA	2	1	1
982	tagging	0.0834	navigating	0.1159	NA	NA	NA	2	1	1
983	tagging	0.0834	navigating	0.1164	NA	NA	NA	2	1	1
984	tagging	0.0834	navigating	0.1168	NA	NA	NA	2	1	1
985	tagging	0.0834	navigating	0.1173	NA	NA	NA	2	1	1
986	tagging	0.0834	navigating	0.1178	NA	NA	NA	2	1	1
987	tagging	0.0834	navigating	0.1183	NA	NA	NA	2	1	1
988	tagging	0.0834	navigating	0.1188	NA	NA	NA	2	1	1
989	tagging	0.0834	navigating	0.1193	NA	NA	NA	2	1	1
990	tagging	0.0834	navigating	0.1195	NA	NA	NA	2	1	1
991	tagging	0.0834	navigating	0.1197	NA	NA	NA	2	1	1
992	tagging	0.0834	navigating	0.1202	NA	NA	NA	2	1	1
993	tagging	0.0834	navigating	0.1207	NA	NA	NA	2	1	1
994	tagging	0.0834	navigating	0.1211	NA	NA	NA	2	1	1
995	tagging	0.0834	navigating	0.1216	NA	NA	NA	2	1	1
996	tagging	0.0834	navigating	0.122	NA	NA	NA	2	1	1
997	tagging	0.0834	navigating	0.1225	NA	NA	NA	2	1	1
998	tagging	0.0834	navigating	0.1229	NA	NA	NA	2	1	1
999	tagging	0.0834	navigating	0.1233	NA	NA	NA	2	1	1
1000	tagging	0.0834	navigating	0.1238	NA	NA	NA	2	1	1
1001	tagging	0.0834	navigating	0.124	NA	NA	NA	2	1	1
1002	tagging	0.0834	navigating	0.1242	NA	NA	NA	2	1	1
1003	tagging	0.0834	navigating	0.1246	NA	NA	NA	2	1	1
1004	tagging	0.0834	navigating	0.125	NA	NA	NA	2	1	1
1005	tagging	0.0834	navigating	0.1254	NA	NA	NA	2	1	1
1006	tagging	0.0834	navigating	0.1258	NA	NA	NA	2	1	1
1007	tagging	0.0834	navigating	0.1262	NA	NA	NA	2	1	1
1008	tagging	0.0834	navigating	0.1266	NA	NA	NA	2	1	1
1009	tagging	0.0834	navigating	0.127	NA	NA	NA	2	1	1
1010	tagging	0.0834	navigating	0.1274	NA	NA	NA	2	1	1
1011	tagging	0.0834	navigating	0.1278	NA	NA	NA	2	1	1
1012	tagging	0.0834	navigating	0.1281	NA	NA	NA	2	1	1
1013	tagging	0.0834	navigating	0.1285	NA	NA	NA	2	1	1
1014	tagging	0.0834	navigating	0.1287	NA	NA	NA	2	1	1
1015	tagging	0.0834	navigating	0.1289	NA	NA	NA	2	1	1
1016	tagging	0.0834	navigating	0.1293	NA	NA	NA	2	1	1
1017	tagging	0.0834	navigating	0.1296	NA	NA	NA	2	1	1
1018	tagging	0.0834	navigating	0.1299	NA	NA	NA	2	1	1
1019	tagging	0.0834	tagging	0.1303	NA	NA	3	2	1	1
1020	tagging	0.0834	tagging	0.1303	NA	NA	3	2	1	1
1021	tagging	0.0834	tagging	0.1303	NA	NA	3	2	1	1
1022	tagging	0.0834	tagging	0.1303	NA	NA	3	2	1	1
1023	tagging	0.0834	tagging	0.1316	NA	NA	3	2	1	1
1024	tagging	0.0834	tagging	0.132	NA	NA	3	2	1	1
1025	tagging	0.0834	tagging	0.132	NA	NA	3	2	1	1
1026	tagging	0.0834	tagging	0.132	NA	NA	3	2	1	1
1027	tagging	0.0834	tagging	0.132	NA	NA	3	2	1	1
1028	tagging	0.0834	tagging	0.132	NA	NA	3	2	1	1
1029	tagging	0.0834	tagging	0.132	NA	NA	3	2	1	1
1030	tagging	0.0834	tagging	0.132	NA	NA	3	2	1	1
1031	tagging	0.0834	tagging	0.132	NA	NA	3	2	1	1
1032	tagging	0.0834	tagging	0.132	NA	NA	3	2	1	1
1033	tagging	0.0834	tagging	0.132	NA	NA	3	2	1	1
1034	tagging	0.0834	tagging	0.132	NA	NA	3	2	1	1
1035	tagging	0.0834	tagging	0.132	NA	NA	3	2	1	1
1036	tagging	0.0834	tagging	0.132	NA	NA	3	2	1	1
1037	tagging	0.0834	tagging	0.132	NA	NA	3	2	1	1
1038	tagging	0.0834	tagging	0.132	NA	NA	3	2	1	1
1039	tagging	0.0834	tagging	0.132	NA	NA	3	2	1	1
1040	tagging	0.0834	tagging	0.132	NA	NA	3	2	1	1
1041	tagging	0.0834	tagging	0.132	NA	NA	3	2	1	1
1042	tagging	0.0834	tagging	0.132	NA	NA	3	2	1	1
1043	tagging	0.0834	tagging	0.132	NA	NA	3	2	1	1
1044	tagging	0.0834	tagging	0.132	NA	NA	3	2	1	1
1045	tagging	0.0834	tagging	0.132	NA	NA	3	2	1	1
1046	tagging	0.0834	tagging	0.132	NA	NA	3	2	1	1
1047	tagging	0.0834	tagging	0.132	NA	NA	3	2	1	1
1048	tagging	0.0834	tagging	0.132	NA	NA	3	2	1	1
1049	tagging	0.0834	tagging	0.132	NA	NA	3	2	1	1
1050	tagging	0.0834	tagging	0.132	NA	NA	3	2	1	1
1051	tagging	0.0834	tagging	0.132	NA	NA	3	2	1	1
1052	tagging	0.0834	tagging	0.132	NA	NA	3	2	1	1
1053	tagging	0.0834	tagging	0.132	NA	NA	3	2	1	1
1054	tagging	0.0834	tagging	0.132	NA	NA	3	2	1	1
1055	tagging	0.0834	tagging	0.132	NA	NA	3	2	1	1
1056	tagging	0.0834	tagging	0.132	NA	NA	3	2	1	1
1057	tagging	0.0834	tagging	0.132	NA	NA	3	2	1	1
1058	tagging	0.0834	tagging	0.132	NA	NA	3	2	1	1
1059	tagging	0.0834	tagging	0.132	NA	NA	3	2	1	1
1060	tagging	0.0834	tagging	0.132	NA	NA	3	2	1	1
1061	tagging	0.0834	tagging	0.132	NA	NA	3	2	1	1
1062	tagging	0.0834	tagging	0.132	NA	NA	3	2	1	1
1063	tagging	0.0834	tagging	0.132	NA	NA	3	2	1	1
1064	tagging	0.0834	tagging	0.132	NA	NA	3	2	1	1
1065	tagging	0.0834	tagging	0.132	NA	NA	3	2	1	1
1066	tagging	0.0834	tagging	0.132	NA	NA	3	2	1	1
1067	tagging	0.0834	tagging	0.132	NA	NA	3	2	1	1
1068	tagging	0.0834	tagging	0.132	NA	NA	3	2	1	1
1069	tagging	0.0834	tagging	0.132	NA	NA	3	2	1	1
1070	tagging	0.0834	tagging	0.132	NA	NA	3	2	1	1
1071	tagging	0.0834	tagging	0.132	NA	NA	3	2	1	1
1072	tagging	0.0834	tagging	0.132	NA	NA	3	2	1	1
1073	tagging	0.0834	tagging	0.132	NA	NA	3	2	1	1
1074	tagging	0.0834	tagging	0.132	NA	NA	3	2	1	1
1075	tagging	0.0834	tagging	0.132	NA	NA	3	2	1	1
1076	tagging	0.0834	tagging	0.132	NA	NA	3	2	1	1
1077	tagging	0.0834	tagging	0.132	NA	NA	3	2	1	1
1078	tagging	0.0834	tagging	0.132	NA	NA	3	2	1	1
1079	tagging	0.0834	tagging	0.132	NA	NA	3	2	1	1
1080	tagging	0.0834	tagging	0.132	NA	NA	3	2	1	1
1081	tagging	0.0834	tagging	0.132	NA	NA	3	2	1	1
1082	tagging	0.0834	tagging	0.132	NA	NA	3	2	1	1
1083	tagging	0.0834	tagging	0.132	NA	NA	3	2	1	1
1084	tagging	0.0834	tagging	0.132	NA	NA	3	2	1	1
1085	tagging	0.0834	tagging	0.132	NA	NA	3	2	1	1
1086	tagging	0.0834	tagging	0.132	NA	NA	3	2	1	1
1087	tagging	0.0834	tagging	0.132	NA	NA	3	2	1	1
1088	tagging	0.0834	tagging	0.132	NA	NA	3	2	1	1
1089	tagging	0.0834	tagging	0.132	NA	NA	3	2	1	1
1090	tagging	0.0834	tagging	0.132	NA	NA	3	2	1	1
1091	tagging	0.0834	tagging	0.132	NA	NA	3	2	1	1
1092	tagging	0.0834	tagging	0.132	NA	NA	3	2	1	1
1093	tagging	0.0834	tagging	0.132	NA	NA	3	2	1	1
1094	tagging	0.0834	tagging	0.132	NA	NA	3	2	1	1
1095	tagging	0.0834	tagging	0.132	NA	NA	3	2	1	1
1096	tagging	0.0834	tagging	0.132	NA	NA	3	2	1	1
1097	tagging	0.0834	tagging	0.132	NA	NA	3	2	1	1
1098	tagging	0.0834	tagging	0.132	NA	NA	3	2	1	1
1099	tagging	0.0834	tagging	0.132	NA	NA	3	2	1	1
1100	tagging	0.0834	tagging	0.132	NA	NA	3	2	1	1
1101	tagging	0.0834	tagging	0.132	NA	NA	3	2	1	1
1102	tagging	0.0834	tagging	0.132	NA	NA	3	2	1	1
1103	tagging	0.0834	tagging	0.132	NA	NA	3	2	1	1
1104	tagging	0.0834	tagging	0.132	NA	NA	3	2	1	1
1105	tagging	0.0834	tagging	0.132	NA	NA	3	2	1	1
1106	tagging	0.0834	tagging	0.132	NA	NA	3	2	1	1
1107	tagging	0.0834	tagging	0.132	NA	NA	3	2	1	1
1108	tagging	0.0834	tagging	0.132	NA	NA	3	2	1	1
1109	tagging	0.0834	tagging	0.132	NA	NA	3	2	1	1
1110	tagging	0.0834	tagging	0.132	NA	NA	3	2	1	1
1111	tagging	0.0834	tagging	0.132	NA	NA	3	2	1	1
1112	tagging	0.0834	tagging	0.132	NA	NA	3	2	1	1
1113	tagging	0.0834	tagging	0.132	NA	NA	3	2	1	1
1114	tagging	0.0834	tagging	0.132	NA	NA	3	2	1	1
1115	tagging	0.0834	tagging	0.132	NA	NA	3	2	1	1
1116	tagging	0.0834	tagging	0.132	NA	NA	3	2	1	1
1117	tagging	0.0834	tagging	0.132	NA	NA	3	2	1	1
1118	tagging	0.0834	tagging	0.132	NA	NA	3	2	1	1
1119	tagging	0.0834	tagging	0.132	NA	NA	3	2	1	1
1120	tagging	0.0834	tagging	0.132	NA	NA	3	2	1	1
1121	tagging	0.0834	tagging	0.132	NA	NA	3	2	1	1
1122	tagging	0.0834	tagging	0.132	NA	NA	3	2	1	1
1123	tagging	0.0834	tagging	0.132	NA	NA	3	2	1	1
1124	tagging	0.0834	tagging	0.132	NA	NA	3	2	1	1
1125	tagging	0.0834	tagging	0.132	NA	NA	3	2	1	1
1126	tagging	0.0834	tagging	0.132	NA	NA	3	2	1	1
1127	tagging	0.0834	tagging	0.132	NA	NA	3	2	1	1
1128	tagging	0.0834	tagging	0.132	NA	NA	3	2	1	1
1129	tagging	0.0834	tagging	0.132	NA	NA	3	2	1	1
1130	tagging	0.0834	tagging	0.132	NA	NA	3	2	1	1
1131	tagging	0.0834	tagging	0.132	NA	NA	3	2	1	1
1132	tagging	0.0834	tagging	0.132	NA	NA	3	2	1	1
1133	tagging	0.0834	tagging	0.132	NA	NA	3	2	1	1
1134	tagging	0.0834	tagging	0.132	NA	NA	3	2	1	1
1135	tagging	0.0834	tagging	0.132	NA	NA	3	2	1	1
1136	tagging	0.0834	tagging	0.132	NA	NA	3	2	1	1
1137	tagging	0.0834	tagging	0.132	NA	NA	3	2	1	1
1138	tagging	0.0834	tagging	0.132	NA	NA	3	2	1	1
1139	tagging	0.0834	tagging	0.132	NA	NA	3	2	1	1
1140	tagging	0.0834	tagging	0.132	NA	NA	3	2	1	1
1141	tagging	0.0834	tagging	0.132	NA	NA	3	2	1	1
1142	tagging	0.0834	tagging	0.132	NA	NA	3	2	1	1
1143	tagging	0.0834	tagging	0.132	NA	NA	3	2	1	1
1144	tagging	0.0834	tagging	0.132	NA	NA	3	2	1	1
1145	tagging	0.0834	tagging	0.132	NA	NA	3	2	1	1
1146	tagging	0.0834	tagging	0.132	NA	NA	3	2	1	1
1147	tagging	0.0834	tagging	0.132	NA	NA	3	2	1	1
1148	tagging	0.0834	tagging	0.132	NA	NA	3	2	1	1
1149	tagging	0.0834	tagging	0.132	NA	NA	3	2	1	1
1150	tagging	0.0834	tagging	0.132	NA	NA	3	2	1	1
1151	tagging	0.0834	tagging	0.132	NA	NA	3	2	1	1
1152	tagging	0.0834	tagging	0.132	NA	NA	3	2	1	1
1153	tagging	0.0834	tagging	0.132	NA	NA	3	2	1	1
1154	tagging	0.0834	tagging	0.132	NA	NA	3	2	1	1
1155	tagging	0.0834	tagging	0.132	NA	NA	3	2	1	1
1156	tagging	0.0834	tagging	0.132	NA	NA	3	2	1	1
1157	tagging	0.0834	tagging	0.132	NA	NA	3	2	1	1
1158	tagging	0.0834	tagging	0.132	NA	NA	3	2	1	1
1159	tagging	0.0834	tagging	0.132	NA	NA	3	2	1	1
1160	tagging	0.0834	tagging	0.132	NA	NA	3	2	1	1
1161	tagging	0.0834	tagging	0.132	NA	NA	3	2	1	1
1162	tagging	0.0834	tagging	0.132	NA	NA	3	2	1	1
1163	tagging	0.0834	tagging	0.132	NA	NA	3	2	1	1
1164	tagging	0.0834	tagging	0.132	NA	NA	3	2	1	1
1165	tagging	0.0834	tagging	0.132	NA	NA	3	2	1	1
1166	tagging	0.0834	tagging	0.132	NA	NA	3	2	1	1
1167	tagging	0.0834	tagging	0.132	NA	NA	3	2	1	1
1168	tagging	0.0834	tagging	0.132	NA	NA	3	2	1	1
1169	tagging	0.0834	tagging	0.132	NA	NA	3	2	1	1
1170	tagging	0.0834	tagging	0.132	NA	NA	3	2	1	1
1171	tagging	0.0834	tagging	0.132	NA	NA	3	2	1	1
1172	tagging	0.0834	tagging	0.132	NA	NA	3	2	1	1
1173	tagging	0.0834	tagging	0.132	NA	NA	3	2	1	1
1174	tagging	0.0834	tagging	0.132	NA	NA	3	2	1	1
1175	tagging	0.0834	tagging	0.132	NA	NA	3	2	1	1
1176	tagging	0.0834	tagging	0.132	NA	NA	3	2	1	1
1177	tagging	0.0834	tagging	0.132	NA	NA	3	2	1	1
1178	tagging	0.0834	tagging	0.132	NA	NA	3	2	1	1
1179	tagging	0.0834	tagging	0.132	NA	NA	3	2	1	1
1180	tagging	0.0834	tagging	0.132	NA	NA	3	2	1	1
1181	tagging	0.0834	tagging	0.132	NA	NA	3	2	1	1
1182	tagging	0.0834	tagging	0.132	NA	NA	3	2	1	1
1183	tagging	0.0834	tagging	0.132	NA	NA	3	2	1	1
1184	tagging	0.0834	tagging	0.132	NA	NA	3	2	1	1
1185	tagging	0.0834	tagging	0.132	NA	NA	3	2	1	1
1186	tagging	0.0834	tagging	0.132	NA	NA	3	2	1	1
1187	tagging	0.0834	tagging	0.132	NA	NA	3	2	1	1
1188	tagging	0.0834	tagging	0.132	NA	NA	3	2	1	1
1189	tagging	0.0834	tagging	0.132	NA	NA	3	2	1	1
1190	tagging	0.0834	tagging	0.132	NA	NA	3	2	1	1
1191	tagging	0.0834	tagging	0.132	NA	NA	3	2	1	1
1192	tagging	0.0834	tagging	0.132	NA	NA	3	2	1	1
1193	tagging	0.0834	tagging	0.132	NA	NA	3	2	1	1
1194	tagging	0.0834	tagging	0.132	NA	NA	3	2	1	1
1195	tagging	0.0834	tagging	0.132	NA	NA	3	2	1	1
1196	tagging	0.0834	tagging	0.132	NA	NA	3	2	1	1
1197	tagging	0.0834	tagging	0.132	NA	NA	3	2	1	1
1198	tagging	0.0834	tagging	0.132	NA	NA	3	2	1	1
1199	tagging	0.0834	tagging	0.132	NA	NA	3	2	1	1
1200	tagging	0.0834	tagging	0.132	NA	NA	3	2	1	1
1201	tagging	0.0834	tagging	0.132	NA	NA	3	2	1	1
1202	tagging	0.0834	tagging	0.132	NA	NA	3	2	1	1
1203	tagging	0.0834	tagging	0.132	NA	NA	3	2	1	1
1204	tagging	0.0834	tagging	0.132	NA	NA	3	2	1	1
1205	tagging	0.0834	tagging	0.132	NA	NA	3	2	1	1
1206	tagging	0.0834	tagging	0.132	NA	NA	3	2	1	1
1207	tagging	0.0834	tagging	0.132	NA	NA	3	2	1	1
1208	tagging	0.0834	tagging	0.132	NA	NA	3	2	1	1
1209	tagging	0.0834	tagging	0.132	NA	NA	3	2	1	1
1210	tagging	0.0834	tagging	0.132	NA	NA	3	2	1	1
1211	tagging	0.0834	tagging	0.132	NA	NA	3	2	1	1
1212	tagging	0.0834	tagging	0.132	NA	NA	3	2	1	1
1213	tagging	0.0834	tagging	0.132	NA	NA	3	2	1	1
1214	tagging	0.0834	tagging	0.132	NA	NA	3	2	1	1
1215	tagging	0.0834	tagging	0.132	NA	NA	3	2	1	1
1216	tagging	0.0834	tagging	0.132	NA	NA	3	2	1	1
1217	tagging	0.0834	tagging	0.132	NA	NA	3	2	1	1
1218	tagging	0.0834	tagging	0.132	NA	NA	3	2	1	1
1219	tagging	0.0834	tagging	0.132	NA	NA	3	2	1	1
1220	tagging	0.0834	tagging	0.132	NA	NA	3	2	1	1
1221	tagging	0.0834	tagging	0.132	NA	NA	3	2	1	1
1222	tagging	0.0834	tagging	0.132	NA	NA	3	2	1	1
1223	tagging	0.0834	tagging	0.132	NA	NA	3	2	1	1
1224	tagging	0.0834	tagging	0.132	NA	NA	3	2	1	1
1225	tagging	0.0834	tagging	0.132	NA	NA	3	2	1	1
1226	tagging	0.0834	tagging	0.132	NA	NA	3	2	1	1
1227	tagging	0.0834	tagging	0.132	NA	NA	3	2	1	1
1228	tagging	0.0834	tagging	0.132	NA	NA	3	2	1	1
1229	tagging	0.0834	tagging	0.132	NA	NA	3	2	1	1
1230	tagging	0.0834	tagging	0.132	NA	NA	3	2	1	1
1231	tagging	0.0834	tagging	0.132	NA	NA	3	2	1	1
1232	tagging	0.0834	tagging	0.132	NA	NA	3	2	1	1
1233	tagging	0.0834	tagging	0.132	NA	NA	3	2	1	1
1234	tagging	0.0834	tagging	0.132	NA	NA	3	2	1	1
1235	tagging	0.0834	tagging	0.132	NA	NA	3	2	1	1
1236	tagging	0.0834	tagging	0.132	NA	NA	3	2	1	1
1237	tagging	0.0834	tagging	0.132	NA	NA	3	2	1	1
1238	tagging	0.0834	tagging	0.132	NA	NA	3	2	1	1
1239	tagging	0.0834	tagging	0.132	NA	NA	3	2	1	1
1240	tagging	0.0834	tagging	0.132	NA	NA	3	2	1	1
1241	tagging	0.0834	tagging	0.132	NA	NA	3	2	1	1
1242	tagging	0.0834	tagging	0.132	NA	NA	3	2	1	1
1243	tagging	0.0834	tagging	0.132	NA	NA	3	2	1	1
1244	tagging	0.0834	tagging	0.132	NA	NA	3	2	1	1
1245	tagging	0.0834	tagging	0.132	NA	NA	3	2	1	1
1246	tagging	0.0834	tagging	0.132	NA	NA	3	2	1	1
1247	tagging	0.0834	tagging	0.132	NA	NA	3	2	1	1
1248	tagging	0.0834	tagging	0.132	NA	NA	3	2	1	1
1249	tagging	0.0834	tagging	0.132	NA	NA	3	2	1	1
1250	tagging	0.0834	tagging	0.132	NA	NA	3	2	1	1
1251	tagging	0.0834	tagging	0.132	NA	NA	3	2	1	1
1252	tagging	0.0834	tagging	0.132	NA	NA	3	2	1	1
1253	tagging	0.0834	tagging	0.132	NA	NA	3	2	1	1
1254	tagging	0.0834	tagging	0.132	NA	NA	3	2	1	1
1255	tagging	0.0834	tagging	0.132	NA	NA	3	2	1	1
1256	tagging	0.0834	tagging	0.132	NA	NA	3	2	1	1
1257	tagging	0.0834	tagging	0.132	NA	NA	3	2	1	1
1258	tagging	0.0834	tagging	0.132	NA	NA	3	2	1	1
1259	tagging	0.0834	tagging	0.132	NA	NA	3	2	1	1
1260	tagging	0.0834	tagging	0.132	NA	NA	3	2	1	1
1261	tagging	0.0834	tagging	0.132	NA	NA	3	2	1	1
1262	tagging	0.0834	tagging	0.132	NA	NA	3	2	1	1
1263	tagging	0.0834	tagging	0.132	NA	NA	3	2	1	1
1264	tagging	0.0834	tagging	0.132	NA	NA	3	2	1	1
1265	tagging	0.0834	tagging	0.132	NA	NA	3	2	1	1
1266	tagging	0.0834	tagging	0.132	NA	NA	3	2	1	1
1267	tagging	0.0834	tagging	0.132	NA	NA	3	2	1	1
1268	tagging	0.0834	tagging	0.132	NA	NA	3	2	1	1
1269	tagging	0.0834	tagging	0.132	NA	NA	3	2	1	1
1270	tagging	0.0834	tagging	0.132	NA	NA	3	2	1	1
1271	tagging	0.0834	tagging	0.132	NA	NA	3	2	1	1
1272	tagging	0.0834	tagging	0.132	NA	NA	3	2	1	1
1273	tagging	0.0834	tagging	0.132	NA	NA	3	2	1	1
1274	tagging	0.0834	navigating	0.132	NA	NA	NA	2	1	1
1275	tagging	0.0834	navigating	0.132	NA	NA	NA	2	1	1
1276	tagging	0.0834	navigating	0.132	NA	NA	NA	2	1	1
1277	tagging	0.0834	navigating	0.132	NA	NA	NA	2	1	1
1278	tagging	0.0834	navigating	0.132	NA	NA	NA	2	1	1
1279	tagging	0.0834	navigating	0.132	NA	NA	NA	2	1	1
1280	tagging	0.0834	navigating	0.132	NA	NA	NA	2	1	1
1281	tagging	0.0834	navigating	0.132	NA	NA	NA	2	1	1
1282	tagging	0.0834	navigating	0.132	NA	NA	NA	2	1	1
1283	tagging	0.0834	navigating	0.132	NA	NA	NA	2	1	1
1284	tagging	0.0834	navigating	0.132	NA	NA	NA	2	1	1
1285	tagging	0.0834	navigating	0.132	NA	NA	NA	2	1	1
1286	tagging	0.0834	navigating	0.132	NA	NA	NA	2	1	1
1287	tagging	0.0834	navigating	0.132	NA	NA	NA	2	1	1
1288	tagging	0.0834	navigating	0.132	NA	NA	NA	2	1	1
1289	tagging	0.0834	navigating	0.132	NA	NA	NA	2	1	1
1290	tagging	0.0834	navigating	0.132	NA	NA	NA	2	1	1
1291	tagging	0.0834	navigating	0.132	NA	NA	NA	2	1	1
1292	tagging	0.0834	navigating	0.132	NA	NA	NA	2	1	1
1293	tagging	0.0834	navigating	0.132	NA	NA	NA	2	1	1
1294	tagging	0.0834	navigating	0.132	NA	NA	NA	2	1	1
1295	tagging	0.0834	navigating	0.132	NA	NA	NA	2	1	1
1296	tagging	0.0834	navigating	0.132	NA	NA	NA	2	1	1
1297	tagging	0.0834	navigating	0.132	NA	NA	NA	2	1	1
1298	tagging	0.0834	navigating	0.132	NA	NA	NA	2	1	1
1299	tagging	0.0834	navigating	0.132	NA	NA	NA	2	1	1
1300	tagging	0.0834	navigating	0.132	NA	NA	NA	2	1	1
1301	tagging	0.0834	navigating	0.132	NA	NA	NA	2	1	1
1302	tagging	0.0834	navigating	0.132	NA	NA	NA	2	1	1
1303	tagging	0.0834	navigating	0.132	NA	right	NA	2	1	1
1304	tagging	0.0834	navigating	0.1321	NA	NA	NA	2	1	1
1305	tagging	0.0834	navigating	0.1323	NA	NA	NA	2	1	1
1306	tagging	0.0834	navigating	0.1324	NA	NA	NA	2	1	1
1307	tagging	0.0834	navigating	0.1325	NA	NA	NA	2	1	1
1308	tagging	0.0834	navigating	0.1327	NA	NA	NA	2	1	1
1309	tagging	0.0834	navigating	0.1329	NA	NA	NA	2	1	1
1310	tagging	0.0834	navigating	0.133	NA	NA	NA	2	1	1
1311	tagging	0.0834	navigating	0.1332	NA	NA	NA	2	1	1
1312	tagging	0.0834	navigating	0.1334	NA	NA	NA	2	1	1
1313	tagging	0.0834	navigating	0.1336	NA	NA	NA	2	1	1
1314	tagging	0.0834	navigating	0.1337	NA	NA	NA	2	1	1
1315	tagging	0.0834	navigating	0.1339	NA	NA	NA	2	1	1
1316	tagging	0.0834	navigating	0.134	NA	NA	NA	2	1	1
1317	tagging	0.0834	navigating	0.1341	NA	NA	NA	2	1	1
1318	tagging	0.0834	navigating	0.1342	NA	NA	NA	2	1	1
1319	tagging	0.0834	navigating	0.1343	NA	NA	NA	2	1	1
1320	tagging	0.0834	navigating	0.1345	NA	NA	NA	2	1	1
1321	tagging	0.0834	navigating	0.1347	NA	NA	NA	2	1	1
1322	tagging	0.0834	navigating	0.1348	NA	NA	NA	2	1	1
1323	tagging	0.0834	navigating	0.135	NA	NA	NA	2	1	1
1324	tagging	0.0834	navigating	0.1351	NA	NA	NA	2	1	1
1325	tagging	0.0834	navigating	0.1353	NA	NA	NA	2	1	1
1326	tagging	0.0834	navigating	0.1353	NA	right	NA	2	1	1
1327	tagging	0.0834	navigating	0.1356	NA	NA	NA	2	1	1
1328	tagging	0.0834	navigating	0.13575	NA	NA	NA	2	1	1
1329	tagging	0.0834	navigating	0.1359	NA	NA	NA	2	1	1
1330	tagging	0.0834	navigating	0.1362	NA	NA	NA	2	1	1
1331	tagging	0.0834	navigating	0.1366	NA	NA	NA	2	1	1
1332	tagging	0.0834	navigating	0.1369	NA	NA	NA	2	1	1
1333	tagging	0.0834	navigating	0.1372	NA	NA	NA	2	1	1
1334	tagging	0.0834	navigating	0.1375	NA	NA	NA	2	1	1
1335	tagging	0.0834	navigating	0.1378	NA	NA	NA	2	1	1
1336	tagging	0.0834	navigating	0.13795	NA	NA	NA	2	1	1
1337	tagging	0.0834	navigating	0.1381	NA	NA	NA	2	1	1
1338	tagging	0.0834	navigating	0.1384	NA	NA	NA	2	1	1
1339	tagging	0.0834	navigating	0.1388	NA	NA	NA	2	1	1
1340	tagging	0.0834	navigating	0.1391	NA	NA	NA	2	1	1
1341	tagging	0.0834	navigating	0.1393	NA	NA	NA	2	1	1
1342	tagging	0.0834	navigating	0.1396	NA	NA	NA	2	1	1
1343	tagging	0.0834	navigating	0.1399	NA	NA	NA	2	1	1
1344	tagging	0.0834	navigating	0.1402	NA	NA	NA	2	1	1
1345	tagging	0.0834	navigating	0.14035	NA	NA	NA	2	1	1
1346	tagging	0.0834	navigating	0.1405	NA	NA	NA	2	1	1
1347	tagging	0.0834	navigating	0.1408	NA	NA	NA	2	1	1
1348	tagging	0.0834	navigating	0.141	NA	NA	NA	2	1	1
1349	tagging	0.0834	navigating	0.1413	NA	NA	NA	2	1	1
1350	tagging	0.0834	navigating	0.1415	NA	NA	NA	2	1	1
1351	tagging	0.0834	navigating	0.1418	NA	NA	NA	2	1	1
1352	tagging	0.0834	navigating	0.1421	NA	NA	NA	2	1	1
1353	tagging	0.0834	navigating	0.1423	NA	NA	NA	2	1	1
1354	tagging	0.0834	navigating	0.1426	NA	NA	NA	2	1	1
1355	tagging	0.0834	navigating	0.1428	NA	NA	NA	2	1	1
1356	tagging	0.0834	navigating	0.14295	NA	NA	NA	2	1	1
1357	tagging	0.0834	navigating	0.1431	NA	NA	NA	2	1	1
1358	tagging	0.0834	navigating	0.1433	NA	NA	NA	2	1	1
1359	tagging	0.0834	navigating	0.1436	NA	NA	NA	2	1	1
1360	tagging	0.0834	navigating	0.1438	NA	NA	NA	2	1	1
1361	tagging	0.0834	navigating	0.144	NA	NA	NA	2	1	1
1362	tagging	0.0834	navigating	0.1442	NA	NA	NA	2	1	1
1363	tagging	0.0834	navigating	0.1445	NA	NA	NA	2	1	1
1364	tagging	0.0834	navigating	0.1447	NA	NA	NA	2	1	1
1365	tagging	0.0834	navigating	0.1449	NA	NA	NA	2	1	1
1366	tagging	0.0834	navigating	0.1451	NA	NA	NA	2	1	1
1367	tagging	0.0834	navigating	0.1454	NA	NA	NA	2	1	1
1368	tagging	0.0834	navigating	0.1456	NA	NA	NA	2	1	1
1369	tagging	0.0834	navigating	0.1458	NA	NA	NA	2	1	1
1370	tagging	0.0834	navigating	0.1459	NA	NA	NA	2	1	1
1371	tagging	0.0834	navigating	0.146	NA	NA	NA	2	1	1
1372	tagging	0.0834	navigating	0.1462	NA	NA	NA	2	1	1
1373	tagging	0.0834	navigating	0.1464	NA	NA	NA	2	1	1
1374	tagging	0.0834	navigating	0.1466	NA	NA	NA	2	1	1
1375	tagging	0.0834	navigating	0.1468	NA	NA	NA	2	1	1
1376	tagging	0.0834	navigating	0.147	NA	NA	NA	2	1	1
1377	tagging	0.0834	navigating	0.1472	NA	NA	NA	2	1	1
1378	tagging	0.0834	navigating	0.1474	NA	NA	NA	2	1	1
1379	tagging	0.0834	navigating	0.1476	NA	NA	NA	2	1	1
1380	tagging	0.0834	navigating	0.1478	NA	NA	NA	2	1	1
1381	tagging	0.0834	navigating	0.148	NA	NA	NA	2	1	1
1382	tagging	0.0834	navigating	0.1481	NA	NA	NA	2	1	1
1383	tagging	0.0834	navigating	0.1483	NA	NA	NA	2	1	1
1384	tagging	0.0834	navigating	0.1484	NA	NA	NA	2	1	1
1385	tagging	0.0834	navigating	0.1485	NA	NA	NA	2	1	1
1386	tagging	0.0834	navigating	0.1487	NA	NA	NA	2	1	1
1387	tagging	0.0834	navigating	0.1487	NA	right	NA	2	1	1
1388	tagging	0.0834	navigating	0.149	NA	NA	NA	2	1	1
1389	tagging	0.0834	navigating	0.1494	NA	NA	NA	2	1	1
1390	tagging	0.0834	navigating	0.1497	NA	NA	NA	2	1	1
1391	tagging	0.0834	navigating	0.15	NA	NA	NA	2	1	1
1392	tagging	0.0834	navigating	0.1504	NA	NA	NA	2	1	1
1393	tagging	0.0834	navigating	0.1507	NA	NA	NA	2	1	1
1394	tagging	0.0834	navigating	0.1511	NA	NA	NA	2	1	1
1395	tagging	0.0834	navigating	0.1514	NA	NA	NA	2	1	1
1396	tagging	0.0834	navigating	0.1518	NA	NA	NA	2	1	1
1397	tagging	0.0834	navigating	0.1521	NA	NA	NA	2	1	1
1398	tagging	0.0834	navigating	0.15225	NA	NA	NA	2	1	1
1399	tagging	0.0834	navigating	0.1524	NA	NA	NA	2	1	1
1400	tagging	0.0834	navigating	0.1527	NA	NA	NA	2	1	1
1401	tagging	0.0834	navigating	0.153	NA	NA	NA	2	1	1
1402	tagging	0.0834	navigating	0.1534	NA	NA	NA	2	1	1
1403	tagging	0.0834	navigating	0.1537	NA	NA	NA	2	1	1
1404	tagging	0.0834	navigating	0.154	NA	NA	NA	2	1	1
1405	tagging	0.0834	navigating	0.1543	NA	NA	NA	2	1	1
1406	tagging	0.0834	navigating	0.1546	NA	NA	NA	2	1	1
1407	tagging	0.0834	navigating	0.1549	NA	NA	NA	2	1	1
1408	tagging	0.0834	navigating	0.1552	NA	NA	NA	2	1	1
1409	tagging	0.0834	navigating	0.1554	NA	NA	NA	2	1	1
1410	tagging	0.0834	navigating	0.15555	NA	NA	NA	2	1	1
1411	tagging	0.0834	navigating	0.1557	NA	right	NA	2	1	1
1412	tagging	0.0834	navigating	0.1562	NA	NA	NA	2	1	1
1413	tagging	0.0834	navigating	0.1564	NA	NA	NA	2	1	1
1414	tagging	0.0834	navigating	0.1566	NA	NA	NA	2	1	1
1415	tagging	0.0834	navigating	0.157	NA	NA	NA	2	1	1
1416	tagging	0.0834	navigating	0.1575	NA	NA	NA	2	1	1
1417	tagging	0.0834	navigating	0.1579	NA	NA	NA	2	1	1
1418	tagging	0.0834	navigating	0.1584	NA	NA	NA	2	1	1
1419	tagging	0.0834	navigating	0.1589	NA	NA	NA	2	1	1
1420	tagging	0.0834	navigating	0.1593	NA	NA	NA	2	1	1
1421	tagging	0.0834	navigating	0.1597	NA	NA	NA	2	1	1
1422	tagging	0.0834	navigating	0.1602	NA	NA	NA	2	1	1
1423	tagging	0.0834	navigating	0.1604	NA	NA	NA	2	1	1
1424	tagging	0.0834	navigating	0.1606	NA	NA	NA	2	1	1
1425	tagging	0.0834	navigating	0.161	NA	NA	NA	2	1	1
1426	tagging	0.0834	navigating	0.1614	NA	NA	NA	2	1	1
1427	tagging	0.0834	navigating	0.1618	NA	NA	NA	2	1	1
1428	tagging	0.0834	navigating	0.1622	NA	NA	NA	2	1	1
1429	tagging	0.0834	navigating	0.1626	NA	NA	NA	2	1	1
1430	tagging	0.0834	navigating	0.163	NA	NA	NA	2	1	1
1431	tagging	0.0834	navigating	0.1634	NA	NA	NA	2	1	1
1432	tagging	0.0834	navigating	0.1638	NA	NA	NA	2	1	1
1433	tagging	0.0834	navigating	0.1641	NA	NA	NA	2	1	1
1434	tagging	0.0834	navigating	0.1645	NA	NA	NA	2	1	1
1435	tagging	0.0834	navigating	0.1649	NA	NA	NA	2	1	1
1436	tagging	0.0834	navigating	0.16505	NA	NA	NA	2	1	1
1437	tagging	0.0834	navigating	0.1652	NA	NA	NA	2	1	1
1438	tagging	0.0834	navigating	0.1656	NA	NA	NA	2	1	1
1439	tagging	0.0834	navigating	0.166	NA	NA	NA	2	1	1
1440	tagging	0.0834	navigating	0.1663	NA	NA	NA	2	1	1
1441	tagging	0.0834	navigating	0.1666	NA	NA	NA	2	1	1
1442	tagging	0.0834	navigating	0.167	NA	NA	NA	2	1	1
1443	tagging	0.0834	navigating	0.167	NA	right	NA	2	1	1
1444	tagging	0.0834	navigating	0.1675	NA	NA	NA	2	1	1
1445	tagging	0.0834	navigating	0.168	NA	NA	NA	2	1	1
1446	tagging	0.0834	navigating	0.1685	NA	NA	NA	2	1	1
1447	tagging	0.0834	navigating	0.169	NA	NA	NA	2	1	1
1448	tagging	0.0834	navigating	0.1695	NA	NA	NA	2	1	1
1449	tagging	0.0834	navigating	0.17	NA	NA	NA	2	1	1
1450	tagging	0.0834	navigating	0.17025	NA	NA	NA	2	1	1
1451	tagging	0.0834	navigating	0.1705	NA	NA	NA	2	1	1
1452	tagging	0.0834	navigating	0.1709	NA	NA	NA	2	1	1
1453	tagging	0.0834	navigating	0.1714	NA	NA	NA	2	1	1
1454	tagging	0.0834	navigating	0.1719	NA	NA	NA	2	1	1
1455	tagging	0.0834	navigating	0.1723	NA	NA	NA	2	1	1
1456	tagging	0.0834	navigating	0.1728	NA	NA	NA	2	1	1
1457	tagging	0.0834	navigating	0.1732	NA	NA	NA	2	1	1
1458	tagging	0.0834	navigating	0.1737	NA	NA	NA	2	1	1
1459	tagging	0.0834	navigating	0.1741	NA	NA	NA	2	1	1
1460	tagging	0.0834	navigating	0.1746	NA	NA	NA	2	1	1
1461	tagging	0.0834	navigating	0.175	NA	NA	NA	2	1	1
1462	tagging	0.0834	navigating	0.1754	NA	NA	NA	2	1	1
1463	tagging	0.0834	navigating	0.1759	NA	NA	NA	2	1	1
1464	tagging	0.0834	navigating	0.1763	NA	NA	NA	2	1	1
1465	tagging	0.0834	navigating	0.1767	NA	NA	NA	2	1	1
1466	tagging	0.0834	navigating	0.1769	NA	NA	NA	2	1	1
1467	tagging	0.0834	navigating	0.1771	NA	NA	NA	2	1	1
1468	tagging	0.0834	navigating	0.1775	NA	NA	NA	2	1	1
1469	tagging	0.0834	navigating	0.1779	NA	NA	NA	2	1	1
1470	tagging	0.0834	navigating	0.1783	NA	NA	NA	2	1	1
1471	tagging	0.0834	navigating	0.1787	NA	NA	NA	2	1	1
1472	tagging	0.0834	navigating	0.1791	NA	NA	NA	2	1	1
1473	tagging	0.0834	navigating	0.1791	NA	left	NA	2	1	1
1474	tagging	0.0834	navigating	0.1793	NA	NA	NA	2	1	1
1475	tagging	0.0834	navigating	0.1795	NA	NA	NA	2	1	1
1476	tagging	0.0834	navigating	0.1797	NA	NA	NA	2	1	1
1477	tagging	0.0834	navigating	0.1799	NA	NA	NA	2	1	1
1478	tagging	0.0834	navigating	0.1801	NA	NA	NA	2	1	1
1479	tagging	0.0834	navigating	0.1802	NA	NA	NA	2	1	1
1480	tagging	0.0834	navigating	0.1803	NA	NA	NA	2	1	1
1481	tagging	0.0834	navigating	0.1805	NA	NA	NA	2	1	1
1482	tagging	0.0834	tagging	0.1807	NA	NA	4	2	1	1
1483	tagging	0.0834	tagging	0.1807	NA	NA	4	2	1	1
1484	tagging	0.0834	tagging	0.1807	NA	NA	4	2	1	1
1485	tagging	0.0834	tagging	0.1807	NA	NA	4	2	1	1
1486	tagging	0.0834	tagging	0.1807	NA	NA	4	2	1	1
1487	tagging	0.0834	tagging	0.1807	NA	NA	4	2	1	1
1488	tagging	0.0834	tagging	0.1807	NA	NA	4	2	1	1
1489	tagging	0.0834	tagging	0.1807	NA	NA	4	2	1	1
1490	tagging	0.0834	tagging	0.1807	NA	NA	4	2	1	1
1491	tagging	0.0834	tagging	0.1807	NA	NA	4	2	1	1
1492	tagging	0.0834	tagging	0.1807	NA	NA	4	2	1	1
1493	tagging	0.0834	tagging	0.1807	NA	NA	4	2	1	1
1494	tagging	0.0834	tagging	0.1807	NA	NA	4	2	1	1
1495	tagging	0.0834	tagging	0.1807	NA	NA	4	2	1	1
1496	tagging	0.0834	tagging	0.1807	NA	NA	4	2	1	1
1497	tagging	0.0834	tagging	0.1807	NA	NA	4	2	1	1
1498	tagging	0.0834	tagging	0.1807	NA	NA	4	2	1	1
1499	tagging	0.0834	tagging	0.1807	NA	NA	4	2	1	1
1500	tagging	0.0834	tagging	0.1807	NA	NA	4	2	1	1
1501	tagging	0.0834	tagging	0.1807	NA	NA	4	2	1	1
1502	tagging	0.0834	tagging	0.1807	NA	NA	4	2	1	1
1503	tagging	0.0834	tagging	0.1807	NA	NA	4	2	1	1
1504	tagging	0.0834	tagging	0.1807	NA	NA	4	2	1	1
1505	tagging	0.0834	tagging	0.1807	NA	NA	4	2	1	1
1506	tagging	0.0834	tagging	0.1807	NA	NA	4	2	1	1
1507	tagging	0.0834	tagging	0.1807	NA	NA	4	2	1	1
1508	tagging	0.0834	tagging	0.1807	NA	NA	4	2	1	1
1509	tagging	0.0834	tagging	0.1807	NA	NA	4	2	1	1
1510	tagging	0.0834	tagging	0.1807	NA	NA	4	2	1	1
1511	tagging	0.0834	tagging	0.1807	NA	NA	4	2	1	1
1512	tagging	0.0834	tagging	0.1807	NA	NA	4	2	1	1
1513	tagging	0.0834	tagging	0.1807	NA	NA	4	2	1	1
1514	tagging	0.0834	tagging	0.1807	NA	NA	4	2	1	1
1515	tagging	0.0834	tagging	0.1807	NA	NA	4	2	1	1
1516	tagging	0.0834	tagging	0.1807	NA	NA	4	2	1	1
1517	tagging	0.0834	tagging	0.1807	NA	NA	4	2	1	1
1518	tagging	0.0834	tagging	0.1807	NA	NA	4	2	1	1
1519	tagging	0.0834	tagging	0.1807	NA	NA	4	2	1	1
1520	tagging	0.0834	tagging	0.1807	NA	NA	4	2	1	1
1521	tagging	0.0834	tagging	0.1807	NA	NA	4	2	1	1
1522	tagging	0.0834	tagging	0.1807	NA	NA	4	2	1	1
1523	tagging	0.0834	tagging	0.1807	NA	NA	4	2	1	1
1524	tagging	0.0834	tagging	0.1807	NA	NA	4	2	1	1
1525	tagging	0.0834	tagging	0.1807	NA	NA	4	2	1	1
1526	tagging	0.0834	tagging	0.1807	NA	NA	4	2	1	1
1527	tagging	0.0834	tagging	0.1807	NA	NA	4	2	1	1
1528	tagging	0.0834	tagging	0.1807	NA	NA	4	2	1	1
1529	tagging	0.0834	tagging	0.1807	NA	NA	4	2	1	1
1530	tagging	0.0834	tagging	0.1807	NA	NA	4	2	1	1
1531	tagging	0.0834	tagging	0.1807	NA	NA	4	2	1	1
1532	tagging	0.0834	tagging	0.1807	NA	NA	4	2	1	1
1533	tagging	0.0834	tagging	0.1807	NA	NA	4	2	1	1
1534	tagging	0.0834	tagging	0.1807	NA	NA	4	2	1	1
1535	tagging	0.0834	tagging	0.1807	NA	NA	4	2	1	1
1536	tagging	0.0834	tagging	0.1807	NA	NA	4	2	1	1
1537	tagging	0.0834	tagging	0.1807	NA	NA	4	2	1	1
1538	tagging	0.0834	tagging	0.1807	NA	NA	4	2	1	1
1539	tagging	0.0834	tagging	0.1807	NA	NA	4	2	1	1
1540	tagging	0.0834	tagging	0.1807	NA	NA	4	2	1	1
1541	tagging	0.0834	tagging	0.1807	NA	NA	4	2	1	1
1542	tagging	0.0834	tagging	0.1807	NA	NA	4	2	1	1
1543	tagging	0.0834	tagging	0.1807	NA	NA	4	2	1	1
1544	tagging	0.0834	tagging	0.1807	NA	NA	4	2	1	1
1545	tagging	0.0834	tagging	0.1807	NA	NA	4	2	1	1
1546	tagging	0.0834	tagging	0.1807	NA	NA	4	2	1	1
1547	tagging	0.0834	tagging	0.1807	NA	NA	4	2	1	1
1548	tagging	0.0834	tagging	0.1807	NA	NA	4	2	1	1
1549	tagging	0.0834	tagging	0.1807	NA	NA	4	2	1	1
1550	tagging	0.0834	tagging	0.1807	NA	NA	4	2	1	1
1551	tagging	0.0834	tagging	0.1807	NA	NA	4	2	1	1
1552	tagging	0.0834	tagging	0.1807	NA	NA	4	2	1	1
1553	tagging	0.0834	tagging	0.1807	NA	NA	4	2	1	1
1554	tagging	0.0834	tagging	0.1807	NA	NA	4	2	1	1
1555	tagging	0.0834	tagging	0.1807	NA	NA	4	2	1	1
1556	tagging	0.0834	tagging	0.1807	NA	NA	4	2	1	1
1557	tagging	0.0834	tagging	0.1807	NA	NA	4	2	1	1
1558	tagging	0.0834	tagging	0.1807	NA	NA	4	2	1	1
1559	tagging	0.0834	tagging	0.1807	NA	NA	4	2	1	1
1560	tagging	0.0834	tagging	0.1807	NA	NA	4	2	1	1
1561	tagging	0.0834	tagging	0.1807	NA	NA	4	2	1	1
1562	tagging	0.0834	tagging	0.1807	NA	NA	4	2	1	1
1563	tagging	0.0834	tagging	0.1807	NA	NA	4	2	1	1
1564	tagging	0.0834	tagging	0.1807	NA	NA	4	2	1	1
1565	tagging	0.0834	tagging	0.1807	NA	NA	4	2	1	1
1566	tagging	0.0834	tagging	0.1807	NA	NA	4	2	1	1
1567	tagging	0.0834	tagging	0.1807	NA	NA	4	2	1	1
1568	tagging	0.0834	tagging	0.1807	NA	NA	4	2	1	1
1569	tagging	0.0834	tagging	0.1807	NA	NA	4	2	1	1
1570	tagging	0.0834	tagging	0.1807	NA	NA	4	2	1	1
1571	tagging	0.0834	tagging	0.1807	NA	NA	4	2	1	1
1572	tagging	0.0834	tagging	0.1807	NA	NA	4	2	1	1
1573	tagging	0.0834	tagging	0.1807	NA	NA	4	2	1	1
1574	tagging	0.0834	tagging	0.1807	NA	NA	4	2	1	1
1575	tagging	0.0834	tagging	0.1807	NA	NA	4	2	1	1
1576	tagging	0.0834	tagging	0.1807	NA	NA	4	2	1	1
1577	tagging	0.0834	tagging	0.1807	NA	NA	4	2	1	1
1578	tagging	0.0834	tagging	0.1807	NA	NA	4	2	1	1
1579	tagging	0.0834	tagging	0.1807	NA	NA	4	2	1	1
1580	tagging	0.0834	tagging	0.1807	NA	NA	4	2	1	1
1581	tagging	0.0834	tagging	0.1807	NA	NA	4	2	1	1
1582	tagging	0.0834	tagging	0.1807	NA	NA	4	2	1	1
1583	tagging	0.0834	tagging	0.1807	NA	NA	4	2	1	1
1584	tagging	0.0834	tagging	0.1807	NA	NA	4	2	1	1
1585	tagging	0.0834	tagging	0.1807	NA	NA	4	2	1	1
1586	tagging	0.0834	tagging	0.1807	NA	NA	4	2	1	1
1587	tagging	0.0834	tagging	0.1807	NA	NA	4	2	1	1
1588	tagging	0.0834	tagging	0.1807	NA	NA	4	2	1	1
1589	tagging	0.0834	tagging	0.1807	NA	NA	4	2	1	1
1590	tagging	0.0834	tagging	0.1807	NA	NA	4	2	1	1
1591	tagging	0.0834	tagging	0.1807	NA	NA	4	2	1	1
1592	tagging	0.0834	tagging	0.1807	NA	NA	4	2	1	1
1593	tagging	0.0834	tagging	0.1807	NA	NA	4	2	1	1
1594	tagging	0.0834	tagging	0.1807	NA	NA	4	2	1	1
1595	tagging	0.0834	tagging	0.1807	NA	NA	4	2	1	1
1596	tagging	0.0834	tagging	0.1807	NA	NA	4	2	1	1
1597	tagging	0.0834	tagging	0.1807	NA	NA	4	2	1	1
1598	tagging	0.0834	tagging	0.1807	NA	NA	4	2	1	1
1599	tagging	0.0834	tagging	0.1807	NA	NA	4	2	1	1
1600	tagging	0.0834	tagging	0.1807	NA	NA	4	2	1	1
1601	tagging	0.0834	tagging	0.1807	NA	NA	4	2	1	1
1602	tagging	0.0834	tagging	0.1807	NA	NA	4	2	1	1
1603	tagging	0.0834	tagging	0.1807	NA	NA	4	2	1	1
1604	tagging	0.0834	tagging	0.1807	NA	NA	4	2	1	1
1605	tagging	0.0834	tagging	0.1807	NA	NA	4	2	1	1
1606	tagging	0.0834	tagging	0.1807	NA	NA	4	2	1	1
1607	tagging	0.0834	tagging	0.1807	NA	NA	4	2	1	1
1608	tagging	0.0834	tagging	0.1807	NA	NA	4	2	1	1
1609	tagging	0.0834	tagging	0.1807	NA	NA	4	2	1	1
1610	tagging	0.0834	tagging	0.1807	NA	NA	4	2	1	1
1611	tagging	0.0834	tagging	0.1807	NA	NA	4	2	1	1
1612	tagging	0.0834	tagging	0.1807	NA	NA	4	2	1	1
1613	tagging	0.0834	tagging	0.1807	NA	NA	4	2	1	1
1614	tagging	0.0834	tagging	0.1807	NA	NA	4	2	1	1
1615	tagging	0.0834	tagging	0.1807	NA	NA	4	2	1	1
1616	tagging	0.0834	tagging	0.1807	NA	NA	4	2	1	1
1617	tagging	0.0834	tagging	0.1807	NA	NA	4	2	1	1
1618	tagging	0.0834	tagging	0.1807	NA	NA	4	2	1	1
1619	tagging	0.0834	tagging	0.1807	NA	NA	4	2	1	1
1620	tagging	0.0834	tagging	0.1807	NA	NA	4	2	1	1
1621	tagging	0.0834	tagging	0.1807	NA	NA	4	2	1	1
1622	tagging	0.0834	tagging	0.1807	NA	NA	4	2	1	1
1623	tagging	0.0834	tagging	0.1807	NA	NA	4	2	1	1
1624	tagging	0.0834	tagging	0.1807	NA	NA	4	2	1	1
1625	tagging	0.0834	tagging	0.1807	NA	NA	4	2	1	1
1626	tagging	0.0834	tagging	0.1807	NA	NA	4	2	1	1
1627	tagging	0.0834	tagging	0.1807	NA	NA	4	2	1	1
1628	tagging	0.0834	tagging	0.1807	NA	NA	4	2	1	1
1629	tagging	0.0834	tagging	0.1807	NA	NA	4	2	1	1
1630	tagging	0.0834	tagging	0.1807	NA	NA	4	2	1	1
1631	tagging	0.0834	tagging	0.1807	NA	NA	4	2	1	1
1632	tagging	0.0834	tagging	0.1807	NA	NA	4	2	1	1
1633	tagging	0.0834	tagging	0.1807	NA	NA	4	2	1	1
1634	tagging	0.0834	tagging	0.1807	NA	NA	4	2	1	1
1635	tagging	0.0834	tagging	0.1807	NA	NA	4	2	1	1
1636	tagging	0.0834	tagging	0.1807	NA	NA	4	2	1	1
1637	tagging	0.0834	tagging	0.1807	NA	NA	4	2	1	1
1638	tagging	0.0834	tagging	0.1807	NA	NA	4	2	1	1
1639	tagging	0.0834	tagging	0.1807	NA	NA	4	2	1	1
1640	tagging	0.0834	tagging	0.1807	NA	NA	4	2	1	1
1641	tagging	0.0834	tagging	0.1807	NA	NA	4	2	1	1
1642	tagging	0.0834	tagging	0.1807	NA	NA	4	2	1	1
1643	tagging	0.0834	tagging	0.1807	NA	NA	4	2	1	1
1644	tagging	0.0834	tagging	0.1807	NA	NA	4	2	1	1
1645	tagging	0.0834	tagging	0.1807	NA	NA	4	2	1	1
1646	tagging	0.0834	tagging	0.1807	NA	NA	4	2	1	1
1647	tagging	0.0834	tagging	0.1807	NA	NA	4	2	1	1
1648	tagging	0.0834	tagging	0.1807	NA	NA	4	2	1	1
1649	tagging	0.0834	tagging	0.1807	NA	NA	4	2	1	1
1650	tagging	0.0834	tagging	0.1807	NA	NA	4	2	1	1
1651	tagging	0.0834	tagging	0.1807	NA	NA	4	2	1	1
1652	tagging	0.0834	tagging	0.1807	NA	NA	4	2	1	1
1653	tagging	0.0834	tagging	0.1807	NA	NA	4	2	1	1
1654	tagging	0.0834	tagging	0.1807	NA	NA	4	2	1	1
1655	tagging	0.0834	tagging	0.1807	NA	NA	4	2	1	1
1656	tagging	0.0834	tagging	0.1807	NA	NA	4	2	1	1
1657	tagging	0.0834	tagging	0.1807	NA	NA	4	2	1	1
1658	tagging	0.0834	tagging	0.1807	NA	NA	4	2	1	1
1659	tagging	0.0834	tagging	0.1807	NA	NA	4	2	1	1
1660	tagging	0.0834	tagging	0.1807	NA	NA	4	2	1	1
1661	tagging	0.0834	tagging	0.1807	NA	NA	4	2	1	1
1662	tagging	0.0834	tagging	0.1807	NA	NA	4	2	1	1
1663	tagging	0.0834	tagging	0.1807	NA	NA	4	2	1	1
1664	tagging	0.0834	tagging	0.1807	NA	NA	4	2	1	1
1665	tagging	0.0834	tagging	0.1807	NA	NA	4	2	1	1
1666	tagging	0.0834	tagging	0.1807	NA	NA	4	2	1	1
1667	tagging	0.0834	tagging	0.1807	NA	NA	4	2	1	1
1668	tagging	0.0834	tagging	0.1807	NA	NA	4	2	1	1
1669	tagging	0.0834	tagging	0.1807	NA	NA	4	2	1	1
1670	tagging	0.0834	tagging	0.1807	NA	NA	4	2	1	1
1671	tagging	0.0834	tagging	0.1807	NA	NA	4	2	1	1
1672	tagging	0.0834	tagging	0.1807	NA	NA	4	2	1	1
1673	tagging	0.0834	tagging	0.1807	NA	NA	4	2	1	1
1674	tagging	0.0834	tagging	0.1807	NA	NA	4	2	1	1
1675	tagging	0.0834	tagging	0.1807	NA	NA	4	2	1	1
1676	tagging	0.0834	tagging	0.1807	NA	NA	4	2	1	1
1677	tagging	0.0834	tagging	0.1807	NA	NA	4	2	1	1
1678	tagging	0.0834	tagging	0.1807	NA	NA	4	2	1	1
1679	tagging	0.0834	tagging	0.1807	NA	NA	4	2	1	1
1680	tagging	0.0834	tagging	0.1807	NA	NA	4	2	1	1
1681	tagging	0.0834	tagging	0.1807	NA	NA	4	2	1	1
1682	tagging	0.0834	tagging	0.1807	NA	NA	4	2	1	1
1683	tagging	0.0834	tagging	0.1807	NA	NA	4	2	1	1
1684	tagging	0.0834	tagging	0.1807	NA	NA	4	2	1	1
1685	tagging	0.0834	tagging	0.1807	NA	NA	4	2	1	1
1686	tagging	0.0834	tagging	0.1807	NA	NA	4	2	1	1
1687	tagging	0.0834	tagging	0.1807	NA	NA	4	2	1	1
1688	tagging	0.0834	tagging	0.1807	NA	NA	4	2	1	1
1689	tagging	0.0834	tagging	0.1807	NA	NA	4	2	1	1
1690	tagging	0.0834	tagging	0.1807	NA	NA	4	2	1	1
1691	tagging	0.0834	tagging	0.1807	NA	NA	4	2	1	1
1692	tagging	0.0834	tagging	0.1807	NA	NA	4	2	1	1
1693	tagging	0.0834	tagging	0.1807	NA	NA	4	2	1	1
1694	tagging	0.0834	tagging	0.1807	NA	NA	4	2	1	1
1695	tagging	0.0834	tagging	0.1807	NA	NA	4	2	1	1
1696	tagging	0.0834	tagging	0.1807	NA	NA	4	2	1	1
1697	tagging	0.0834	tagging	0.1807	NA	NA	4	2	1	1
1698	tagging	0.0834	tagging	0.1807	NA	NA	4	2	1	1
1699	tagging	0.0834	tagging	0.1807	NA	NA	4	2	1	1
1700	tagging	0.0834	tagging	0.1807	NA	NA	4	2	1	1
1701	tagging	0.0834	tagging	0.1807	NA	NA	4	2	1	1
1702	tagging	0.0834	tagging	0.1807	NA	NA	4	2	1	1
1703	tagging	0.0834	tagging	0.1807	NA	NA	4	2	1	1
1704	tagging	0.0834	tagging	0.1807	NA	NA	4	2	1	1
1705	tagging	0.0834	tagging	0.1807	NA	NA	4	2	1	1
1706	tagging	0.0834	tagging	0.1807	NA	NA	4	2	1	1
1707	tagging	0.0834	tagging	0.1807	NA	NA	4	2	1	1
1708	tagging	0.0834	tagging	0.1807	NA	NA	4	2	1	1
1709	tagging	0.0834	tagging	0.1807	NA	NA	4	2	1	1
1710	tagging	0.0834	tagging	0.1807	NA	NA	4	2	1	1
1711	tagging	0.0834	tagging	0.1807	NA	NA	4	2	1	1
1712	tagging	0.0834	tagging	0.1807	NA	NA	4	2	1	1
1713	tagging	0.0834	tagging	0.1807	NA	NA	4	2	1	1
1714	tagging	0.0834	tagging	0.1807	NA	NA	4	2	1	1
1715	tagging	0.0834	tagging	0.1807	NA	NA	4	2	1	1
1716	tagging	0.0834	tagging	0.1807	NA	NA	4	2	1	1
1717	tagging	0.0834	tagging	0.1807	NA	NA	4	2	1	1
1718	tagging	0.0834	tagging	0.1807	NA	NA	4	2	1	1
1719	tagging	0.0834	tagging	0.1807	NA	NA	4	2	1	1
1720	tagging	0.0834	tagging	0.1807	NA	NA	4	2	1	1
1721	tagging	0.0834	tagging	0.1807	NA	NA	4	2	1	1
1722	tagging	0.0834	tagging	0.1807	NA	NA	4	2	1	1
1723	tagging	0.0834	tagging	0.1807	NA	NA	4	2	1	1
1724	tagging	0.0834	tagging	0.1807	NA	NA	4	2	1	1
1725	tagging	0.0834	tagging	0.1807	NA	NA	4	2	1	1
1726	tagging	0.0834	tagging	0.1807	NA	NA	4	2	1	1
1727	tagging	0.0834	tagging	0.1807	NA	NA	4	2	1	1
1728	tagging	0.0834	tagging	0.1807	NA	NA	4	2	1	1
1729	tagging	0.0834	tagging	0.1807	NA	NA	4	2	1	1
1730	tagging	0.0834	tagging	0.1807	NA	NA	4	2	1	1
1731	tagging	0.0834	tagging	0.1807	NA	NA	4	2	1	1
1732	tagging	0.0834	tagging	0.1807	NA	NA	4	2	1	1
1733	tagging	0.0834	tagging	0.1807	NA	NA	4	2	1	1
1734	tagging	0.0834	tagging	0.1807	NA	NA	4	2	1	1
1735	tagging	0.0834	tagging	0.1807	NA	NA	4	2	1	1
1736	tagging	0.0834	tagging	0.1807	NA	NA	4	2	1	1
1737	tagging	0.0834	tagging	0.1807	NA	NA	4	2	1	1
1738	tagging	0.0834	tagging	0.1807	NA	NA	4	2	1	1
1739	tagging	0.0834	tagging	0.1807	NA	NA	4	2	1	1
1740	tagging	0.0834	tagging	0.1807	NA	NA	4	2	1	1
1741	tagging	0.0834	tagging	0.1807	NA	NA	4	2	1	1
1742	tagging	0.0834	tagging	0.1807	NA	NA	4	2	1	1
1743	tagging	0.0834	tagging	0.1807	NA	NA	4	2	1	1
1744	tagging	0.0834	tagging	0.1807	NA	NA	4	2	1	1
1745	tagging	0.0834	tagging	0.1807	NA	NA	4	2	1	1
1746	tagging	0.0834	tagging	0.1807	NA	NA	4	2	1	1
1747	tagging	0.0834	tagging	0.1807	NA	NA	4	2	1	1
1748	tagging	0.0834	tagging	0.1807	NA	NA	4	2	1	1
1749	tagging	0.0834	tagging	0.1807	NA	NA	4	2	1	1
1750	tagging	0.0834	tagging	0.1807	NA	NA	4	2	1	1
1751	tagging	0.0834	tagging	0.1807	NA	NA	4	2	1	1
1752	tagging	0.0834	tagging	0.1807	NA	NA	4	2	1	1
1753	tagging	0.0834	tagging	0.1807	NA	NA	4	2	1	1
1754	tagging	0.0834	tagging	0.1807	NA	NA	4	2	1	1
1755	tagging	0.0834	tagging	0.1807	NA	NA	4	2	1	1
1756	tagging	0.0834	tagging	0.1807	NA	NA	4	2	1	1
1757	tagging	0.0834	tagging	0.1807	NA	NA	4	2	1	1
1758	tagging	0.0834	tagging	0.1807	NA	NA	4	2	1	1
1759	tagging	0.0834	tagging	0.1807	NA	NA	4	2	1	1
1760	tagging	0.0834	tagging	0.1807	NA	NA	4	2	1	1
1761	tagging	0.0834	tagging	0.1807	NA	NA	4	2	1	1
1762	tagging	0.0834	tagging	0.1807	NA	NA	4	2	1	1
1763	tagging	0.0834	tagging	0.1807	NA	NA	4	2	1	1
1764	tagging	0.0834	tagging	0.1807	NA	NA	4	2	1	1
1765	tagging	0.0834	tagging	0.1807	NA	NA	4	2	1	1
1766	tagging	0.0834	tagging	0.1807	NA	NA	4	2	1	1
1767	tagging	0.0834	tagging	0.1807	NA	NA	4	2	1	1
1768	tagging	0.0834	tagging	0.1807	NA	NA	4	2	1	1
1769	tagging	0.0834	tagging	0.1807	NA	NA	4	2	1	1
1770	tagging	0.0834	tagging	0.1807	NA	NA	4	2	1	1
1771	tagging	0.0834	tagging	0.1807	NA	NA	4	2	1	1
1772	tagging	0.0834	tagging	0.1807	NA	NA	4	2	1	1
1773	tagging	0.0834	tagging	0.1807	NA	NA	4	2	1	1
1774	tagging	0.0834	tagging	0.1807	NA	NA	4	2	1	1
1775	tagging	0.0834	tagging	0.1807	NA	NA	4	2	1	1
1776	tagging	0.0834	tagging	0.1807	NA	NA	4	2	1	1
1777	tagging	0.0834	tagging	0.1807	NA	NA	4	2	1	1
1778	tagging	0.0834	tagging	0.1807	NA	NA	4	2	1	1
1779	tagging	0.0834	tagging	0.1807	NA	NA	4	2	1	1
1780	tagging	0.0834	tagging	0.1807	NA	NA	4	2	1	1
1781	tagging	0.0834	tagging	0.1807	NA	NA	4	2	1	1
1782	tagging	0.0834	tagging	0.1807	NA	NA	4	2	1	1
1783	tagging	0.0834	tagging	0.1807	NA	NA	4	2	1	1
1784	tagging	0.0834	tagging	0.1807	NA	NA	4	2	1	1
1785	tagging	0.0834	tagging	0.1807	NA	NA	4	2	1	1
1786	tagging	0.0834	tagging	0.1807	NA	NA	4	2	1	1
1787	tagging	0.0834	tagging	0.1807	NA	NA	4	2	1	1
1788	tagging	0.0834	tagging	0.1807	NA	NA	4	2	1	1
1789	tagging	0.0834	tagging	0.1807	NA	NA	4	2	1	1
1790	tagging	0.0834	tagging	0.1807	NA	NA	4	2	1	1
1791	tagging	0.0834	tagging	0.1807	NA	NA	4	2	1	1
1792	tagging	0.0834	tagging	0.1807	NA	NA	4	2	1	1
1793	tagging	0.0834	tagging	0.1807	NA	NA	4	2	1	1
1794	tagging	0.0834	tagging	0.1807	NA	NA	4	2	1	1
1795	tagging	0.0834	tagging	0.1807	NA	NA	4	2	1	1
1796	tagging	0.0834	tagging	0.1807	NA	NA	4	2	1	1
1797	tagging	0.0834	tagging	0.1807	NA	NA	4	2	1	1
1798	tagging	0.0834	tagging	0.1807	NA	NA	4	2	1	1
1799	tagging	0.0834	tagging	0.1807	NA	NA	4	2	1	1
1800	tagging	0.0834	tagging	0.1807	NA	NA	4	2	1	1
1801	tagging	0.0834	tagging	0.1807	NA	NA	4	2	1	1
1802	tagging	0.0834	tagging	0.1807	NA	NA	4	2	1	1
1803	tagging	0.0834	tagging	0.1807	NA	NA	4	2	1	1
1804	tagging	0.0834	tagging	0.1807	NA	NA	4	2	1	1
1805	tagging	0.0834	tagging	0.1807	NA	NA	4	2	1	1
1806	tagging	0.0834	tagging	0.1807	NA	NA	4	2	1	1
1807	tagging	0.0834	tagging	0.1807	NA	NA	4	2	1	1
1808	tagging	0.0834	tagging	0.1807	NA	NA	4	2	1	1
1809	tagging	0.0834	tagging	0.1807	NA	NA	4	2	1	1
1810	tagging	0.0834	tagging	0.1807	NA	NA	4	2	1	1
1811	tagging	0.0834	tagging	0.1807	NA	NA	4	2	1	1
1812	tagging	0.0834	tagging	0.1807	NA	NA	4	2	1	1
1813	tagging	0.0834	tagging	0.1807	NA	NA	4	2	1	1
1814	tagging	0.0834	tagging	0.1807	NA	NA	4	2	1	1
1815	tagging	0.0834	tagging	0.1807	NA	NA	4	2	1	1
1816	tagging	0.0834	tagging	0.1807	NA	NA	4	2	1	1
1817	tagging	0.0834	tagging	0.1807	NA	NA	4	2	1	1
1818	tagging	0.0834	tagging	0.1807	NA	NA	4	2	1	1
1819	tagging	0.0834	tagging	0.1807	NA	NA	4	2	1	1
1820	tagging	0.0834	tagging	0.1807	NA	NA	4	2	1	1
1821	tagging	0.0834	tagging	0.1807	NA	NA	4	2	1	1
1822	tagging	0.0834	tagging	0.1807	NA	NA	4	2	1	1
1823	tagging	0.0834	tagging	0.1807	NA	NA	4	2	1	1
1824	tagging	0.0834	tagging	0.1807	NA	NA	4	2	1	1
1825	tagging	0.0834	tagging	0.1807	NA	NA	4	2	1	1
1826	tagging	0.0834	tagging	0.1807	NA	NA	4	2	1	1
1827	tagging	0.0834	tagging	0.1807	NA	NA	4	2	1	1
1828	tagging	0.0834	tagging	0.1807	NA	NA	4	2	1	1
1829	tagging	0.0834	tagging	0.1807	NA	NA	4	2	1	1
1830	tagging	0.0834	tagging	0.1807	NA	NA	4	2	1	1
1831	tagging	0.0834	tagging	0.1807	NA	NA	4	2	1	1
1832	tagging	0.0834	tagging	0.1807	NA	NA	4	2	1	1
1833	tagging	0.0834	tagging	0.1807	NA	NA	4	2	1	1
1834	tagging	0.0834	tagging	0.1807	NA	NA	4	2	1	1
1835	tagging	0.0834	tagging	0.1807	NA	NA	4	2	1	1
1836	tagging	0.0834	tagging	0.1807	NA	NA	4	2	1	1
1837	tagging	0.0834	tagging	0.1807	NA	NA	4	2	1	1
1838	tagging	0.0834	tagging	0.1807	NA	NA	4	2	1	1
1839	tagging	0.0834	tagging	0.1807	NA	NA	4	2	1	1
1840	tagging	0.0834	tagging	0.1807	NA	NA	4	2	1	1
1841	tagging	0.0834	tagging	0.1807	NA	NA	4	2	1	1
1842	tagging	0.0834	tagging	0.1807	NA	NA	4	2	1	1
1843	tagging	0.0834	tagging	0.1807	NA	NA	4	2	1	1
1844	tagging	0.0834	tagging	0.1807	NA	NA	4	2	1	1
1845	tagging	0.0834	tagging	0.1807	NA	NA	4	2	1	1
1846	tagging	0.0834	tagging	0.1807	NA	NA	4	2	1	1
1847	tagging	0.0834	tagging	0.1807	NA	NA	4	2	1	1
1848	tagging	0.0834	tagging	0.1807	NA	NA	4	2	1	1
1849	tagging	0.0834	tagging	0.1807	NA	NA	4	2	1	1
1850	tagging	0.0834	tagging	0.1807	NA	NA	4	2	1	1
1851	tagging	0.0834	tagging	0.1807	NA	NA	4	2	1	1
1852	tagging	0.0834	tagging	0.1807	NA	NA	4	2	1	1
1853	tagging	0.0834	tagging	0.1807	NA	NA	4	2	1	1
1854	tagging	0.0834	tagging	0.1807	NA	NA	4	2	1	1
1855	tagging	0.0834	tagging	0.1807	NA	NA	4	2	1	1
1856	tagging	0.0834	tagging	0.1807	NA	NA	4	2	1	1
1857	tagging	0.0834	tagging	0.1807	NA	NA	4	2	1	1
1858	tagging	0.0834	tagging	0.1807	NA	NA	4	2	1	1
1859	tagging	0.0834	tagging	0.1807	NA	NA	4	2	1	1
1860	tagging	0.0834	tagging	0.1807	NA	NA	4	2	1	1
1861	tagging	0.0834	tagging	0.1807	NA	NA	4	2	1	1
1862	tagging	0.0834	tagging	0.1807	NA	NA	4	2	1	1
1863	tagging	0.0834	tagging	0.1807	NA	NA	4	2	1	1
1864	tagging	0.0834	tagging	0.1807	NA	NA	4	2	1	1
1865	tagging	0.0834	tagging	0.1807	NA	NA	4	2	1	1
1866	tagging	0.0834	tagging	0.1807	NA	NA	4	2	1	1
1867	tagging	0.0834	tagging	0.1807	NA	NA	4	2	1	1
1868	tagging	0.0834	tagging	0.1807	NA	NA	4	2	1	1
1869	tagging	0.0834	tagging	0.1807	NA	NA	4	2	1	1
1870	tagging	0.0834	tagging	0.1807	NA	NA	4	2	1	1
1871	tagging	0.0834	tagging	0.1807	NA	NA	4	2	1	1
1872	tagging	0.0834	tagging	0.1807	NA	NA	4	2	1	1
1873	tagging	0.0834	tagging	0.1807	NA	NA	4	2	1	1
1874	tagging	0.0834	tagging	0.1807	NA	NA	4	2	1	1
1875	tagging	0.0834	tagging	0.1807	NA	NA	4	2	1	1
1876	tagging	0.0834	tagging	0.1807	NA	NA	4	2	1	1
1877	tagging	0.0834	tagging	0.1807	NA	NA	4	2	1	1
1878	tagging	0.0834	tagging	0.1807	NA	NA	4	2	1	1
1879	tagging	0.0834	tagging	0.1807	NA	NA	4	2	1	1
1880	tagging	0.0834	tagging	0.1807	NA	NA	4	2	1	1
1881	tagging	0.0834	tagging	0.1807	NA	NA	4	2	1	1
1882	tagging	0.0834	tagging	0.1807	NA	NA	4	2	1	1
1883	tagging	0.0834	tagging	0.1807	NA	NA	4	2	1	1
1884	tagging	0.0834	tagging	0.1807	NA	NA	4	2	1	1
1885	tagging	0.0834	tagging	0.1807	NA	NA	4	2	1	1
1886	tagging	0.0834	tagging	0.1807	NA	NA	4	2	1	1
1887	tagging	0.0834	tagging	0.1807	NA	NA	4	2	1	1
1888	tagging	0.0834	tagging	0.1807	NA	NA	4	2	1	1
1889	tagging	0.0834	tagging	0.1807	NA	NA	4	2	1	1
1890	tagging	0.0834	tagging	0.1807	NA	NA	4	2	1	1
1891	tagging	0.0834	tagging	0.1807	NA	NA	4	2	1	1
1892	tagging	0.0834	tagging	0.1807	NA	NA	4	2	1	1
1893	tagging	0.0834	tagging	0.1807	NA	NA	4	2	1	1
1894	tagging	0.0834	tagging	0.1807	NA	NA	4	2	1	1
1895	tagging	0.0834	tagging	0.1807	NA	NA	4	2	1	1
1896	tagging	0.0834	tagging	0.1807	NA	NA	4	2	1	1
1897	tagging	0.0834	tagging	0.1807	NA	NA	4	2	1	1
1898	tagging	0.0834	tagging	0.1807	NA	NA	4	2	1	1
1899	tagging	0.0834	tagging	0.1807	NA	NA	4	2	1	1
1900	tagging	0.0834	tagging	0.1807	NA	NA	4	2	1	1
1901	tagging	0.0834	navigating	0.1807	NA	NA	NA	2	1	1
1902	tagging	0.0834	navigating	0.1807	NA	NA	NA	2	1	1
1903	tagging	0.0834	navigating	0.1807	NA	NA	NA	2	1	1
1904	tagging	0.0834	navigating	0.1807	NA	NA	NA	2	1	1
1905	tagging	0.0834	navigating	0.1807	NA	NA	NA	2	1	1
1906	tagging	0.0834	navigating	0.1807	NA	NA	NA	2	1	1
1907	tagging	0.0834	navigating	0.1807	NA	NA	NA	2	1	1
1908	tagging	0.0834	navigating	0.1807	NA	right	NA	2	1	1
1909	tagging	0.0834	navigating	0.1809	NA	NA	NA	2	1	1
1910	tagging	0.0834	navigating	0.1811	NA	NA	NA	2	1	1
1911	tagging	0.0834	navigating	0.1813	NA	NA	NA	2	1	1
1912	tagging	0.0834	navigating	0.1814	NA	NA	NA	2	1	1
1913	tagging	0.0834	navigating	0.1816	NA	NA	NA	2	1	1
1914	tagging	0.0834	navigating	0.1817	NA	NA	NA	2	1	1
1915	tagging	0.0834	navigating	0.1818	NA	NA	NA	2	1	1
1916	tagging	0.0834	navigating	0.182	NA	NA	NA	2	1	1
1917	tagging	0.0834	navigating	0.1821	NA	NA	NA	2	1	1
1918	tagging	0.0834	navigating	0.1823	NA	NA	NA	2	1	1
1919	tagging	0.0834	navigating	0.1825	NA	NA	NA	2	1	1
1920	tagging	0.0834	navigating	0.1826	NA	NA	NA	2	1	1
1921	tagging	0.0834	navigating	0.1828	NA	NA	NA	2	1	1
1922	tagging	0.0834	navigating	0.183	NA	NA	NA	2	1	1
1923	tagging	0.0834	navigating	0.18305	NA	NA	NA	2	1	1
1924	tagging	0.0834	navigating	0.1831	NA	NA	NA	2	1	1
1925	tagging	0.0834	navigating	0.1833	NA	NA	NA	2	1	1
1926	tagging	0.0834	navigating	0.1834	NA	NA	NA	2	1	1
1927	tagging	0.0834	navigating	0.1836	NA	NA	NA	2	1	1
1928	tagging	0.0834	navigating	0.1837	NA	NA	NA	2	1	1
1929	tagging	0.0834	navigating	0.1839	NA	NA	NA	2	1	1
1930	tagging	0.0834	navigating	0.184	NA	NA	NA	2	1	1
1931	tagging	0.0834	navigating	0.1842	NA	NA	NA	2	1	1
1932	tagging	0.0834	navigating	0.18425	NA	NA	NA	2	1	1
1933	tagging	0.0834	navigating	0.1843	NA	NA	NA	2	1	1
1934	tagging	0.0834	navigating	0.1845	NA	NA	NA	2	1	1
1935	tagging	0.0834	navigating	0.1845	NA	right	NA	2	1	1
1936	tagging	0.0834	navigating	0.1848	NA	NA	NA	2	1	1
1937	tagging	0.0834	navigating	0.1851	NA	NA	NA	2	1	1
1938	tagging	0.0834	navigating	0.1854	NA	NA	NA	2	1	1
1939	tagging	0.0834	navigating	0.1857	NA	NA	NA	2	1	1
1940	tagging	0.0834	navigating	0.186	NA	NA	NA	2	1	1
1941	tagging	0.0834	navigating	0.1863	NA	NA	NA	2	1	1
1942	tagging	0.0834	navigating	0.1866	NA	NA	NA	2	1	1
1943	tagging	0.0834	navigating	0.1869	NA	NA	NA	2	1	1
1944	tagging	0.0834	navigating	0.18705	NA	NA	NA	2	1	1
1945	tagging	0.0834	navigating	0.1872	NA	NA	NA	2	1	1
1946	tagging	0.0834	navigating	0.1876	NA	NA	NA	2	1	1
1947	tagging	0.0834	navigating	0.1878	NA	NA	NA	2	1	1
1948	tagging	0.0834	navigating	0.1881	NA	NA	NA	2	1	1
1949	tagging	0.0834	navigating	0.1884	NA	NA	NA	2	1	1
1950	tagging	0.0834	navigating	0.1887	NA	NA	NA	2	1	1
1951	tagging	0.0834	navigating	0.1889	NA	NA	NA	2	1	1
1952	tagging	0.0834	navigating	0.1892	NA	NA	NA	2	1	1
1953	tagging	0.0834	navigating	0.1895	NA	NA	NA	2	1	1
1954	tagging	0.0834	navigating	0.1897	NA	NA	NA	2	1	1
1955	tagging	0.0834	navigating	0.19	NA	NA	NA	2	1	1
1956	tagging	0.0834	navigating	0.19015	NA	NA	NA	2	1	1
1957	tagging	0.0834	navigating	0.1903	NA	NA	NA	2	1	1
1958	tagging	0.0834	navigating	0.1905	NA	NA	NA	2	1	1
1959	tagging	0.0834	navigating	0.1908	NA	NA	NA	2	1	1
1960	tagging	0.0834	navigating	0.191	NA	NA	NA	2	1	1
1961	tagging	0.0834	navigating	0.1912	NA	NA	NA	2	1	1
1962	tagging	0.0834	navigating	0.1915	NA	NA	NA	2	1	1
1963	tagging	0.0834	navigating	0.1918	NA	NA	NA	2	1	1
1964	tagging	0.0834	navigating	0.192	NA	NA	NA	2	1	1
1965	tagging	0.0834	navigating	0.1922	NA	NA	NA	2	1	1
1966	tagging	0.0834	navigating	0.1925	NA	NA	NA	2	1	1
1967	tagging	0.0834	navigating	0.1927	NA	NA	NA	2	1	1
1968	tagging	0.0834	navigating	0.19285	NA	NA	NA	2	1	1
1969	tagging	0.0834	navigating	0.193	NA	NA	NA	2	1	1
1970	tagging	0.0834	navigating	0.1932	NA	NA	NA	2	1	1
1971	tagging	0.0834	navigating	0.1934	NA	NA	NA	2	1	1
1972	tagging	0.0834	navigating	0.1936	NA	NA	NA	2	1	1
1973	tagging	0.0834	navigating	0.1938	NA	NA	NA	2	1	1
1974	tagging	0.0834	navigating	0.1941	NA	NA	NA	2	1	1
1975	tagging	0.0834	navigating	0.1943	NA	NA	NA	2	1	1
1976	tagging	0.0834	navigating	0.1945	NA	NA	NA	2	1	1
1977	tagging	0.0834	navigating	0.1947	NA	NA	NA	2	1	1
1978	tagging	0.0834	navigating	0.19485	NA	NA	NA	2	1	1
1979	tagging	0.0834	navigating	0.195	NA	NA	NA	2	1	1
1980	tagging	0.0834	navigating	0.1952	NA	NA	NA	2	1	1
1981	tagging	0.0834	navigating	0.1954	NA	NA	NA	2	1	1
1982	tagging	0.0834	navigating	0.1956	NA	NA	NA	2	1	1
1983	tagging	0.0834	navigating	0.1958	NA	NA	NA	2	1	1
1984	tagging	0.0834	navigating	0.196	NA	NA	NA	2	1	1
1985	tagging	0.0834	navigating	0.1962	NA	NA	NA	2	1	1
1986	tagging	0.0834	navigating	0.1964	NA	NA	NA	2	1	1
1987	tagging	0.0834	navigating	0.1965	NA	NA	NA	2	1	1
1988	tagging	0.0834	navigating	0.1967	NA	NA	NA	2	1	1
1989	tagging	0.0834	navigating	0.1968	NA	NA	NA	2	1	1
1990	tagging	0.0834	navigating	0.1969	NA	NA	NA	2	1	1
1991	tagging	0.0834	navigating	0.1971	NA	NA	NA	2	1	1
1992	tagging	0.0834	navigating	0.1973	NA	NA	NA	2	1	1
1993	tagging	0.0834	navigating	0.1975	NA	NA	NA	2	1	1
1994	tagging	0.0834	navigating	0.1977	NA	NA	NA	2	1	1
1995	tagging	0.0834	navigating	0.1978	NA	NA	NA	2	1	1
1996	tagging	0.0834	navigating	0.198	NA	NA	NA	2	1	1
1997	tagging	0.0834	navigating	0.1982	NA	NA	NA	2	1	1
1998	tagging	0.0834	navigating	0.1984	NA	NA	NA	2	1	1
1999	tagging	0.0834	navigating	0.1985	NA	NA	NA	2	1	1
[truncated: 679,476 more rows]
